# Supplementary material for: Distinct genetic differentiation and species diversification within two marine nematodes with different habitat preference in Antarctic sediments
Source: BMC Evol Biol. 2017 May 30;17:120. doi: 10.1186/s12862-017-0968-1 (PMC5450352; doi:10.1186/s12862-017-0968-1)
Supplement: Supplementary file 3 — Alignment of 18S rDNA sequences used in ITS primer development (fasta format). (TXT 104 kb) [file 12862_2017_968_MOESM3_ESM.txt]

>Strongyloides_fuelleborni_fuelleborni_AB272235
------------------------------------------------------------
------------------------------------------------------------
-------AACCGCGGAAAGCTCATTATAACAGCTATAG-ACTACACGGTAAATATTT---
----TAGTTGGATAACTGAGGTAA-TTCTTGAGCTAATAC-ACGCTATTTATACCACA--
--TTAG-------TGGTGCGTTTATTTGA--TTAAACCATTTTA----------------
-ACGGTTGACTCAAAATATC-CTTGCTGAT---------TTTGTTACTAAAACATACC-G
TAT------GTGTATCTGGTTTATCAAC-TTTCGATGGTAGGGTATTGGCCTACCATGGT
TGTGACGGATAACGGAGAATTAGGGTTCGACTCCGGAGAGGGAGCCTGAGAAACGGCTAC
CACATCCAAGGAAGGCAGCAGGCGCGAAAATTACCCAATTTTAGTT---CAAAGAGGTAG
TGACGAAAAATGACAAC--CAAATATTATT----ATTAAT-ATTTGGATTGAAAATCTTC
AAGTTTAAATAACTTGTTGGTAA---AGGAAAGGGCAAGTCTGGTG-CCAGCAGCCGCGG
TAATACCAGCTTTCCAAGTGCATAAAATGATTGTTGTGGTTAAAAAGCTCGTAGTTGGAT
TAT-------------------------AAAGATTGTATAATGAGCATCTTGGATGTTT-
--TAATTTCATTATCATCTTATTA----TTTTTATTATTTATCG-TTAAAAATAAATAAT
AAACTGTTACTTTGAATAAATCAGAGGGTTTAAACCAGGCATTTATATGCTTGTATGGTC
TAGCATGGAATAACACTATAGAA----------AAAGTTAGTGTGGTTTCACTAAT--CT
TTTTCATGATTAATAGGAACAA--ACGGGGGCATTCGTATCGCTACGTTAGAGGTG-AAA
TTCTTGGACCGTAGCGAGACGTCCTACTGCGAAAGCATTTGCCAAGAATGTTTTCATTAA
TCAAGAACGAAAGTTAGAGGTTCGAAGGCGATCAGATACCGCCCTAGTTCTAACC-GTAA
ACTATGCCTACTAGGTGTATG--AATTATTAGTT-A--TAATAATTTATGGACCTTCTCG
GAAACGAAAGTCTTTCGGTTCCGGGGGAAGTATGGTTG-CAAAGCTGAAACTTAAAGGAA
TTGACGGAAGGGCACCACCAGGAGTGGAGCCTGCGGCTTAATTTGACTCAACACGGGAAA
ACTCACCCGGGCCGGACACTATAAGGATTGACAGATTGATAGCTCTTTCATGATTTAGTG
GTTGGTGGTGCATGGCCGTTCTTAGTTCGTGGATATGATTTGTCTGGTTGATTCCGATAA
CGAGCGAGACTTTTATGTTATATT-AAATAATATTATTTT-AAAT-TTTATTTAATAATA
TTTTATTTTAATAACAGATTAATAGTGTTTAACTATTTGAGAGAGAGCAATAACAGGTCT
GTGATGCCCTTAGATGTCCGGGGCTGCACGCGCGCTACAATGTAGTGATCA-TTATGT--
------TCCTGTTTAGAGATAAATGGGTAAACATTTAAAACA-TTACGTAACTGGGAGTG
-AAACTTGCAATTATGTTTCATGAACGAGGAATTCCAAGTAAACGTAAGTCATTAACTTA
CATTGATTACGTCCCTGCCCTTTGTACACACCGCCCGTCGCTGCC-CGGAACTGAGCAAT
ATCGAGAGGCAGGAAGAGATACAAAAAAT---------------------ATTTATATTT
TTTTGTGTTAAATCCTTTCAATCGCTGTTGTTTGAACCGGGCAAAAGTCGTAACAAGGTT
TTCGTAGGTGAACCTGCGAAAGGATCATTAT-----------------------------
------
>Caenorhabditis_briggsae_JN636061
-------------------------------------ATACCTGATTGATTCTGTCAGC-
GCGATATGCTCAAGTA-AAAGATTAAGCCATGCATGCTT--------------TGATTCA
TCAATGAAATTGCGTACGGCTCATTAGAGCAGATATCACCTTGTTCGG---AATCCTA--
-----ATATGGATAACTGCGGAAA-TACTGGAGCTAATAC-ATGCAACTAAACCCCAA-C
G-----TAAGGCGGGGTGCAATTATTAGAA--CAGACCAAACGTTTTCGGA----CGTTG
-TTTGTTGACTCTGAATAAA-----------GCAGTTTACTGTCAGTTTCGACTGACTCT
ATCCGAAAAGGGTGTCTGCCCTTTCAAC---TAGATGGTAGTTTATTGGACTACCATGGT
TGTTACGGGTAACGGAGAATAAGGGTTCGACTCCGGAGAGGGAGCCTTAGAAACGGCTAC
CACGTCCAAGGAAGGCAGCAGGCGCGAAACTTATCCACTGTTGAGT-----ATGAGATAG
TGACTAAAAATATAAAGA-CTCATCCTTTTGGATG--AGT-TATTTCAATGAGTTG----
-AATACAAATGATTCTTCGAGTAGCAAGGAGAGGGCAAGTCTGGTG-CCAGCAGCCGCGG
TAATTCCAGCTCTCCTAGTGTATCTCGTTATTGCTGCGGTTAAAAAGCTCGTAGTTGGAT
CTAG--GTTACGTGCTGCAGTTCGC---AATTTGCGTCAACT-GTAGT---CGTGACTT-
--CTAATTTGCTGGTTTGAGGTTG--GGTCCGC------------CCTTCAACTGCCAGC
AGGT--TTACCTTGAATAAATCAGAGTGCTCAAAACAAGTGTT----TGCTTGAATAGCT
CATCATGGAATAATGAAACAGGACTTCGGTT--CT-TTTTGT-TGGTTCTAGAAC---TG
ATTTAATGGTTAAGAGGGACAA-ACCGGGGGCATTCGTATCATTACGCGAGAGGTG-AAA
TTCGTGGACCGTAGTGAGACGCCCAACAGCGAAAGCATTTGCCAAGAATGTCTTCATTAA
TCAAGAACGAAAGTCAGAGGTTCGAAGGCGATTAGATACCGCCCTAGTTCTGACC-GTAA
ACGATGCCATCTCGCGATTCGGAGGGTTTT--------TGCCCTGCCGAGGAGCTATCCG
GAAACGAAAGTCTTTCGGTTCCGGGGGTAGTATGGTTG-CAAAGCTGAAACTTAAAGAAA
TTGACGGAAGGGCACCACAAGGCGTGGAGCTTGCGGCTTAATTTGACTCAACACGGGAAA
ACTCACCCGGTCCGGACACCATTAGGACTGACAGATTGAAAGCTCTTTCTCGATTTGGTG
GTTGGTGGTGCATGGCCGTTCTTAGTTGGTGGA-GTGATTTGTCTGGTTTATTCCGATAA
CGAGCGAGACTCT--AG-CCTGCT-AAATAGT----TGGC-GAAT-CTT-CGGGTTCGTA
TAACTTCTTA--GAGGGATAAGCGGTGTTTAGCCGCACGAGATTGAGCGATAACAGGTCT
GTGATGCCCTTAGATGTCCGGGGCTGCACGCGTGCTACACTGGTGGACTCA-GCGGGTTT
TT----CCTATGCCG-AAAGGTATCGGTAAACCGTTGAAATTCTTCCATGTCCGGGATAG
-GGTATTGTAATTATTGCCCTTAAACGAGGAATGCCTAGTAAGTGTGAGTCATCAGCTCA
CGTTGATTACGTCCCTGCCCTTTGTACACACCGCCCGTCGCTATC-CGGGACTGAACTGA
TTCGAGAAGA-GTGGGGACTGTCGC-TTCGAGGTTT--------------AACGACTTCG
TTGTTGCGGAAACCATTTTTATCGCATTGGTTTGAACCGGGTAAAAGTCGTAACAAGGTA
GCTGTAGGTGAACCTGCAGCTGGATCATCGCCGAGTTTTGCTCGTGATTTTCCACACCTT
TTTAGA
>Meloidogyne_artiellia_AF248477
-------------------------------------------------------CTGAA
CTGATGTGTTCATTTC-AAAGATTAAGCCATGCATGTAC-AAGTTTAATC----GCATTA
G-CGAGAAACCGCGAACGGCTCATTACAATGGCCATTA-TTTACTTGA---TC-TTGACA
CTCCTAAATGGACAACTGTGGAAA-AGCTAGAGCTAATAC-ATGCACCAAAGCTTTGACC
CTTTACGGGGAAAAAGCGCATTTATTTGAA-CAAAACCATGCAG-CTTCGGCTGTCAAAC
GTTTGTTGACTCAGAATAAC-TAAGCTGACCGCACGGC-CTTGTGCCGGCG-CGTGTC-T
TTC------AAGCGTCCACTTTATCAAC---TTGACGGGAGTATAATCGACTCCCGTGGT
GGTGACGGATAACGGAGAATCAGGGTTCGACTCCGGAGAAGGGGCCTGAGAAATGGCCAC
TACGTCTAAGGATGGCAGCAGGCCCGCAAATTACCCACTCTCGGCA---CGAGGAGGTAG
TGACGAGAAATAACAAGACCCGTTCTCTTCAGAGGCCGGT-CATTGGAATGGGTAC----
-AACTTAAACCCTTTAACGAGTATCTACGAGAGGGCAAGTCTGGTGACCAGCAGCCGC-G
TAATTCCAGCTCTCGAAATGCATAGGATTCTTGCTGCGGTTAAAAAGCTCGTAGTTGGAT
CTGA--GC-CGGTGCCCTGGTCCGCCC--ACGGGTGTGTACT-GGGTG--TCACTGGTT-
------TTTGGCAATGTATTGCCA--GCCGGCCTTAAACGGCAGGTTGCGCAGGCGTTGC
AAGT--TTACTTTGAACAAATCAGAGTGCTTCAAACAGGCGTT--CTCGCTTGAATGATC
GTGCATGGAATAATAGAAGAGGATTTCGGTCCGCTGTTTTAT-TGGTTTTACGGAC--TG
AGATAATGGTTAATAGAGACGA--ACGGGGGCATTTGTATGGCCACGTGAGAGTTG-AAA
TTCTTGGACCGTGGCCAGACAAACTACAGCGAAGGCATTTGCCAAGAGCGTTTTCATTAA
TCAAGAACGAAAGTAAGAGGTTCGAAGCAGATAAGATACCGCCCTAGTTCTGACTGGTAA
ACGATGCCTTCTAGCGATCCGCCGATGGAGACTCAAATTGCCATGGTGGGGAGCTTCCCG
GAAACGAAAGTCTTCCGGTTCCGGGGGAAGTATGGTTG-CAAAGCTGAAACTTAAAGGAA
TTGACGGAAGGGCACCACCAGGAGTGGCCAGTGCGGCTTAATTTGACTCAACACGGGAAA
ACTCACCCGGCCCGGACACTGTGAGGATTGACAGATTGATAGCTTTTTCATGATTCAGTG
GATGGTGGTGCATGGCCGTTCTTAGTTCGTGGA-GTGATTTGTCTGGTTTATTCCGATAA
CGAGCGAGACTCT--AG-CCTACTAAAATAGT----TGACACATTCTCTATGTGTGTGCA
CAACTTCTTA--GAGGGATTTTCGGTGTTCAGCCGCACGAAATTGAGCAATAACAGGTCT
GTGATGCCCTTAGATGTCCGGGGCTGCACGCGCGCTACACTGGCAAAATCA-ACGTGCTT
GT----CATCCCCGCAAAGGGGATGGCTAAACCCTTGAAAATTTGCCGTGATTGGGATCG
-A-AATTGCAATTATTTTCCGTGAACGAGGAATTCCAAGTAAGTGCGAGTCATCAGCTCG
CGCTGATTACGTCCCTGCCCTTTGTACACACCGCCCGTCGCTGCC-CGGGACTGAGCCAT
TTCGAGAAAC-TTGGGGACTGTCGATTGTCGGTGCGT-------------TCGCATCGCC
TTTCGTTAGAAACCAATTTAATCGCAGTGGCTTGAACCGGGCAAAAGTCGTAACAAGGTA
GCTGTAGGTGAACCTGCTGCTGGATCATTAC-----------------------------
------
>Globodera_pallida_EU855119
------------------------------------------------------------
----------------------------CATGCATGTAT-AAGTGTAACC---TGCCAGA
C-AGGGAAACTGCGTACGGCTCATTACACCAGCTATAA-TTTACTTGA---C--CTTGAC
TTCTTACTTGGATAACTGTGGTAA-TTCTAGAGCTAATAC-ATGCACCAAAGCTCCAA-T
C-TTCCCAGAGCGGAGCGCATTTGTTCGCCACAAAACCAAGCGCCTTCGGGCGTCC----
-AGTGTTGACTCAGAACAAC-TAAGCTGATCGCACGGT-CTTGCACCGGCGACGTGTC-T
TTC------AAGTGTCTGCCTTATCAAC-TTTCGATGGTAGTGTACCTGACTACCATGGT
GATGACGGGTAACGGAGGATAAGGGTTCGACTCCGGAGAAGGGGCCTGAGAAATGGCCAC
TACGTCTAAGGATGGCAGCAGGCGCGCAAATTACCCACTCTCAACA---TGAGGAGGTAG
TGACGAGAAATAACGAGA-CCGATCTCTTATGAGGCCGGT-CATCGGAATGGGTAC----
-AATTTAAACCCTTTAACGAGTATCTATGAGAGGGCAAGTCTGGTG-CCAGCAGCCGCGG
TAATTCCAGCTCTCAAAATGCATAGAATTATTGCTGCGGTTAAAAAGCTCGTAGTTGGAT
CTGT--GC-TAGCCGGCCGGTCCACCC-ACTGGGTGTGCACT-GGTTC------GGTTGG
CTTT--TCTGCCGGTCTCTCCCCGGCGTTGGCCTTCACTGGTCGGCGTCGGTGGGCTGGC
GAGT--TTACTTTGAACAAATCAGAGTGCTTCAAACAGGCGTT---TCGCTTGAATGTTC
GTGCATGGAATAATAGAAGAGGATTTCGGTC--CGATTTTAT-TGGTTTTGCTGAC--CG
AGATAATGGTTAACAGAGACAA--ACGGGGCCATTCGTATTGCTACGTGAGAGGTG-AAA
TTCTTGGACCGTAGCAAGACGGACTACAGCGAAAGCATTTGGCAAGAATGTCTTCATTAA
TCAAGAACGAAAGTCAGAGGTTCGAAGGCGATCAGATACCGCCCTAGTTCTGACC-GTAA
ACGATGCCAACTAGCGATCCGCCGGCG---GATTCATTCGCCCTGGTGGGGAGCTTCCCG
GAAACGATAGTCTTCCGGTTCCGGGGGAAGTATGGTTG-CAAAGCTGAAACTTAAAGGAA
TTGACGGAAGGGCACCACCAGGAGTGGAGCCTGCGGCTTAATTTGACTCAACACGGGGAA
ACTCACCCGGCCCGGACACCGTAAGGATTGACAGATTGATAGCTTTTTCATGATTCGGTG
GATGGTGGTGCATGGCCGTTCTTAGTTCGTGGA-GCGATTTGTCTGGTTTATTCCGATAA
CGAGCGAGACTCT--AG-CCTACT-AAATAGT----TGGC-TCAT-TGCTGCTGTGGGCA
CAACTTCTTA--GAGGGATTTTCGGTGTTCAGCCGCACGAAATTGAGCAATAACAGGTCT
GTGATGCCCTTAGATGTCCGGGGCTGCACGCGCGCTACACTGGCAAAATCA-GCGTGCTT
GT----CCTTCCCCG-AAAGGGGTTGGTAAACCGGTGAAAATTTGCCGTGATTGGGATCG
-GACATTGCAATTATTGTCCGTGAACGAGGAATTCCTTGTAGGGGCGAGTCATCAACTCG
CTCTGAATACGTCCCTGCCCTTTGTACACACCGCCCGTCGCTGCC-CGGGACTGAGCCAT
TTCGAGAAAC-TCGGGGACGATTATGCGTGTCGGCT--------------TCGGTCGTCG
CGTTGATTGGAACCGATTTAATCGCAGTGGCTTGAACCGGGCAAAAGTCGTAACAAGGTA
GCTGTAGGTGAACCTGCTGCTGGATCATTACCCAAGTGATACCAATTCACCACCTACCTG
CTGTCC
>Comesomatidae_Tridentulus_sp._PDL-2005_AJ966507
------------------------------------------------------------
------------TCTC-AAAGATTAAGCCATGCATGTCT-AAGCATAG-----CTGGAAA
C-AGTGAAGCCGCGAATAGCTCATTACAACAGCCGTTG-TTT-CTTGG---AT-CTCTTC
TC--TACTTGGATATCTCTGGTAA-TTCTAGAGCTAATAC-ATGCA-TCAAGACCCGA-C
G-----CAAGGACGGTCGCAATTATTAGAA-CAAGACCATCCGGTCCTCGG--ACCGTTC
-TTTGGTGACTCTGAATAAC-TGAGCAAATCACATGGT-CTCGTACCGGTGATGTATC-T
TTC------AAGTGTCTGCCTTATCAAC-TTTCGATGGTAGTTTATGTGACTACCATGGT
TGTTACGGGTAACGGAGAATCAGGGTTTGACTCCGGAGAGGGAGCCTGAGAAACGGCTAC
CACTTCTAAGGAAGGCAGCAGGCGCGCAAATTACCCATTCTCGGTA---TGAGGAGGTAG
TGACGAAAAATACCAAGC-CGAGGCTCATT-GAGTTTCGG-CATTGGAATGAGAAC----
-AATCTAAATCTTTTAACGAGGATCTAGTGGAGGGCAAGTCTGGTG-CCAGCAGCCGCGG
TAATTCCAGCTCCGTCAGTGTATATCTATATTGCTGAGGTTAAAAAGCTCGTAGTTGGAT
CTGCGTGT-TCAGCATCTGGTGTGGTC--CCTGATCACTACTGGAATGCAACACAGTTG-
--------TGTCGGTTGGCCATTG--A-TGCTCTTAACCGGGTG-TCTTTGGTGACTGAT
GAGT--TTACTTTGAACAAATTAGAGTGCTCAAAACAGGCGTT---TTGCTTGTATATGT
CTGCATGGAATAATAGAATAAGATCTCTGAT--CTATTTTGT-TGGTTTTCGGATGG--G
AGATAATGATTAAGAGGGACTG--ACGGGGGCATTCGTACTGCGACGTGAGAGGTG-AAA
TTCTTGGATCGTCGCAAGACGTACTACTGCGAAGGCATTTGCCAAGAATGTTTTCATTAA
TCAAGAACGAAAGTAACGGGTTCGAAGGCGATCAGATACCGCCCTAGTCGTTACC-GTAA
ACTATAGCGACAGGGAGCTTGTGGGCGTTT--TCAA--TGACCCCATAAGAACCCAACGG
GAAAC-CAAGTCTTTGGCTTCATGGGGGAGTATGAACGGCAACTTTGAAACTTAAAGGAA
TTGACGGAAGGGCACCACCAGGGGTGGAGCCTGCGGCTTAATTTGACTCAACACGGGGAA
ACTCACCCGGCCCGGACACTGGAAGGATTGACAGATTGAGAGCTCTTTCTTGATTCGGTG
GGTGGTGGTGCATGGCCGTTCTTAGTTGGTGGA-GTGATTTGTCTGGTTAATTCCGATAA
CGAACGAGACTCT--GG-CCTACT-AACTAGT----GATC-TGATCCGCAAGGGTCTGAT
TGACTTCTTA--GAGGGACAAGCAATGTTCAGTTGCATGAAAAAGAGCAATAACAGGTCT
GTGATGCCCTTAGATGTCCGGGGCTGCACGCGCGCTACACTGAAAGAATCA-GCGTGTGG
GACTG-CCTGGCTTG-AGAGAGTCGGGTAATCCGGTGAAAATCTTTCGTGATTGGGATAG
-GGACTTGCAATTATTTCCCTTGAACGAGGAATCCCTAGTAAGTACAGGTCATCAGCTTG
TGCTGATTACGTCCCTGCCCTTTGTACACACCGCCCGTCGCTGCC-CGGAACTGAGCCAT
TTCGAGAAAA-ATGGGGACTGGCGG-CTTGAGGCCTTC------------ACGGGCTTCT
TGTTGCTGGAAACCGCTTTGATCGCAGTGGCTTGAACCGGGCAAAAGTCGTAACAAGGTT
TCCGTAGGTGAACCTGCAGCA---------------------------------------
------
>Syphacia_muris_EF464553
------------------------------------------------------------
------------------------------------------------------------
------------------------------------------------------------
------------------------------------------------------------
------------------------------------------------------------
------------------------------------------------------------
------------------------------------------------------------
------------------------------------------------------------
------------------------------------------------------------
------------------------------------------------------------
-------------------------------AGGGC-AGTCTGGTG-CCAGCAGCCGCGG
TAATTCCAGCTCTCAAAGTGTATATCGTTATTGTTGCGGTTAAAAAGCTCGTAGTTGGAT
CACT--GCTGGAGGCCTCGGTTCACCGTTTCGGTGCTGTACTGAGTCA--CCTCAGCTAT
ATCAAATGTGCTGGTTTTCCCTTC--G-TTGCTTTCACCGGCTG-CGTTGGGTGGCTAGC
GAGT--TTACCTTGAAAAAATTAGAGTGCTTAAAGCGGGGCTT--AATGCCTGAACAGTG
GTGCATGGAATAATAAAATAGGATCTCGGTT--CTATTTTGT-TGGTTTTCCGAACA--G
AGATAATGGTTAAGAGGAACAG--ACGGGGGCATTCGTATCGCTGCGCGAGAGGTG-AAA
TTCTTGGACCGTAGCGAGACGCTCTACTGCGAAAGCATTTGCCAAGAATGTTTTCATTAA
TCAAGAACGAAAGTCAGAGGTTCGAAGGCGATCAGATACCGCCCTAGTTCTGACC-GTAA
ACGATACCAACCAGCGTTCCGCCGATG-GCAAAC-A--CGCCTTGGCGGGCAGCTCTTCG
GAAACGAAAGTTTTTCGGTTCCGGGGGAAGTATGGTTG-CAAAGCTGAAACTTAAAGAAA
TTGACGGAAGGGCACCACCAGGAGTGGAGCCTGCGGCTTAATTTGACTCAACACGGGAAA
ACTCACCTGGTCCGAACACTGTAAGGATTGACAGACTGATTGCTCTTTCTTGATTCGGTG
GTTGGTGGTGCATGGCCGTTCTTAGTTGGTGGA-TTGATTTGTCTGGTTTATTCCGATAA
CGAGCGAGACTCT--AG-CCTATT-AAATAGT----AACC-GGATACTCACCTGTCCGAA
TTACTTCTTA--AAGGGACCAGCGGTGCTTAGCCGCACGAAGTTGAGCAATAACAGGTCT
GTGATGCCCTTAGATGTTCAGGGCTGCACGCGCGCTACACTGGAGGAAGCA-GCGTGCTG
TAA---CCATTCTCG-AAAGGGATTGGCAACCCCTTGAAAGTCCTCCGTGATTGGAATCG
-GGAATTGCAATTATTTCCCTTGAACGAGGAATTCCTAGTAAGTGTGAGTCATCAGCTCT
CGTTGATTACGTCCCTGCCCTTTGTACACACCGCCCGTCGCTGCC-CGGGACTGAGCCGT
TTCGAGAAAA-GCGGGGAGCACCAGTGTCAAAGCCTCT------------TTGGCTGAGG
TACTGGTGCAAACCGCTTTAATCGCAGTGGCTTGAACCGGGCAAAAGTCGTAACAAGGTT
TCCGTAGGTGAACCTGCGGAAGGATCATTACCGAATGCAAAAAAAAAGCTGCTAAACTAT
AAAGCG
>Aspiculuris_tetraptera_EF464551
------------------------------------------------------------
------------------------------------------------------------
------------------------------------------------------------
------------------------------------------------------------
------------------------------------------------------------
------------------------------------------------------------
------------------------------------------------------------
------------------------------------------------------------
------------------------------------------------------------
------------------------------------------------------------
-------------------------------AGGGC-AGTCTGGTG-CCAGCAGCCGCGG
TAATTCCAGCTCTCAAAGTGTATATCGTCATTGCTGCGGTTAAAAAGCTCGTAGTTGGAT
CTGC--GCTTGAGGACTCGGTCCACCATTTTGGTGCTGAACT-GGGCT--CCTCGGCTA-
--CAATTGTGCTGGTTTTCCCTAC--G-TTGCCTTTACCGGTCG-CGTAGGGTGGCTAGC
GAGT--TTACTTTGAAAAAATTAGAGTGCTTAAAGCGGGCTTT--A-AGTCTGAATATTT
GTGCATGGAATAATAGAATAGGATCTCGGTT--CTATTTTGT-TGGTTTTCTGATC--TG
AGATAATGGTTAAGAGGGACAG--ACGGGGGCATTCGTATCGCTGCGTGAGAGGTG-AAA
TTCTTGGACCGTAGCGAGACGCCCGACTGCGAAAGCATTTGCCAAGAATGTCTTCATTAA
TCAAGAACGAAAGTCAGAGGTTCGAAGGCGATCAGATACCGCCCTAGTTCTGACC-GTAA
ACGATACCAACTAGCGTTCCGCCGCTG-GCAAGC-A--CGCCTTGGCGGGCAGCTTCCCG
GAAACGAAAGTTTTTCGGTTCCGGGGGAAGTATGGTTG-CAAAGCTGAAACTTAAAGAAA
TTGACGGAAGGGCACCACCAGGAGTGGAGCCTGCGGCTTAATTTGACTCAACACGGGAAA
ACTCACCTGGCCCGGACACTGTGAGGATTGACAGATTGATAGCTCTTTCTTGATTCGGTG
GTTGGTGGTGCATGGCCGTTCTTAGTTGGTGGA-GTGATTTGTCTGGTTTATTCCGATAA
CGAGCGAGACTCT--AG-CCTACT-AAATAGT----TACT-GGAT-ACT-TAAGTCCAGC
AGACTTCTTA--GAGGGACAAGCGGTGTTCAGCCGCACGAAGTTGAGCAATAACAGGTCT
GTGATGCCCTTAGATGTCCAGGGCTGCACGCGCGCTACACTGGAGGAATCA-GCGTGCTG
TAA---CCATTTTCG-AAAGGGATTGGTAACCCCTTGAAA-TCCTCCGTGATCGGGATCG
-GGAATTGCAATTATTTCCCTTGAACGAGGAATTCCTAGTAAGTGTGAGTCATCAGCTCA
CGTTGATTACGTCCCTGCCCTTTGTACACACCGCCCGTCGCTGCC-CGGGACTGAGCCGT
TTCGAGAAAA-GCGGGGACCAC--C-AGCTTCGAAACCTCGCAACA----GGTGGAGATT
GTTTGGTGGAAACCGCCTTTATCGCAGTGGCTTGAACCGGGCAAAAGTCGTAACAAGGTT
TCCGTAGGTGAACCTGCGGAAGGATCATTACCGTGTTATTAGACAACACAGTCTCATACA
CAGATG
>Gongylonema_pulchrum_AB646050
-----------------------------------------------------------G
GTTATATGCTTGTCTC-AAAGGCTAAGCCATGCATGTCT-AAGTTCAAGCGTTCCTAAAA
T-GGTGAAACCGCGAACGGCTCATTATAACAGCTATAA-TGTACTTGA---TC-TTGATT
ATCCAACGTGGATAACTGTGGTAA-TTCTAGAGCTAATAC-ATGCACCAAAGCTCCGA-C
--TTAT---GGACGAGCGCATCTATTAGAT-TAAAACCAATCGGGGCAA----CCCGTTC
-ATTGGTGACTCTGAATAGCTCAAGCTGATCGCATGGT-CTTGCACCGGCGACGTATC-T
ATC------AAGTGTCTGCCTTATCAAC-TTTCGATGGTAGTTTATGTGCCTACCATGGT
TGTAACGGGTAACGGAGAATAAGGGTTCGACTCCGGAGAGGGAGCCTGAGAAACGGCTAC
CACATCCAAGGAAGGCAGCAGGCGCGCAAATTACCCACTCTCAGCA---TGAGGAGGTAG
TGACGAAAAATAACGAGA-CCGTTCTCTTT-GAGGCCGGT-TATCGGAATGGGTAC----
-AATTTAAACCCGTTAACGAGGATCTATGAGAGGGCAAGTCTGGTG-CCAGCAGCCGCGG
TAATTCCAGCTCTCAAAGTGTATATCGTCATTGCTGCGGTTAAAAAGCTCGTAGTTGGAT
CTTC--GCTTCAGGACCCGGTCCGCCC-ATTGGACGAGAACT-GGGCT--CCGAAGCTC-
--GA--AATGCCGGTTTTCTCTGT--G-TCGCCTTCATCGGTCG-CACAGGGTAGCCAGC
AAGT--TTACCTTGAAAAAATTAGAGTGCTCAATGCGGGC--T--AATGCCTGAATACTC
GTGCATGGAATAATGAAATAGGATCTCGGTT--CTATTTTGT-TGGTTTTCGGAAC--TG
CGATAATGGTTAAGAGGGACAG--ACGGGGGCATTCGTATCGCTGCGTGAGAGGTG-AAA
TTCTTGGACCGTAGCGAGACGCCCGACTGCGAAAGCATTTGCCAAGAATGTCTTCATTAA
TCAAGAACGAAAGTCAGAGGTTCGAAGGCGATCAGATACCGCCCTAGTTCTGACC-GTAA
ACGATACCAACTAGCGTTCCGTCGGCGGTAAATA----CGCCTTGACGGGCAGCTTCCCG
GAAACGAAAGTCTTTCGGTTCCGGGGGAAGTATGGTTG-CAAAGCTGAAACTTAAAGAAA
TTGACGGAAGGGCACCACCAGGAGTGGAGCCTGCGGCTTAATTTGACTCAACACGGGAAA
ACTCACCTGGCCCGGACACCGTGAGGATTGACAGATTGAGAGCTCTTTCTTGATTCGGTG
GTTGGTGGTGCATGGCCGTTCTTAGTTGGTGGA-GTGATTTGTCTGGTTTATTCCGATAA
CGAGCGAGACTCT--AG-CCTACT-AAATAGT----TACT-GGAT-AATTTATGTCCAGA
AAACTTCTTA--GAGGGACAAGCGGTGCTTAGCCGCATGAAGTTGAGCAATAACAGGTCT
GTGATGCCCTTAGATGTCCAGGGCTGCACGCGCGCTACACTGGAGGAATCA-GCGTGCTG
TAAC--CATTG-CCG-AAAGGCATTGGTAACCCCTTGAAAATCCTCCGTGATCGGAATCG
-GGAATTGCAATTATTTCCCTTGAACGAGGAATTCCTAGTAAATGTGAGTCATCAGCTCA
CGTTGATTACGTCCCTGCCCTTTGTACACACCGCCCGTCGCTGCC-CGGGACTGAGCCGT
TTCGAGAAAA-GCGGGGACCGCTAG-TGTTTCAATG------CTTTTCGAGGTGGAGATT
CATTGGTGGAAACCGCTTTAATCGCAGTGGCTTGAACCGGGCAAAAGTCGTAACAAGGTT
TCCGTAGGTGAACCTGCGGAAGGATCATTAACGAAATGAAACAAAATTTCCCAAACACAT
GCGCTA
>Cosmocercoides_sp._VNMN:Z-V1021_AB908160
-----------------------------------------------------------G
GTCATATGCTTGTCTC-AAAGGCTAAGCCATGCATGTCT-AAGTTCAAATA-ACCTCTAA
T-GGTGAAACCGCGAACGGCTCATTATAACAGCTATGA-TTTACTTGA---TC-TTGATA
TCCTTACTTGGATAACTGTGGTAA-TTCTAGAGCTAATACAATGCAGCAAAGCTCCGA-T
T-TTTG-----ACGAGCGCATCTATTAGAT-TAAAACCAATCGGGTTTCGG--CTCGTCA
-TTTGGTGACTCTGAATAGCTATGGCTGATCGCATGGT-CTTGTACCGGCGACGTGTC-T
ATC------AAGTGTCTGCCTTATCAAC-TTTCGATGGTAGTTTATGTGCCTACCATGGT
TGTAACGGGTAACGGAGAATAAGGGTTCGACTCCGGAGAGGGAGCCTGAGAAACGGCTAC
CACATCCAAGGAAGGCAGCAGGCGCGCAAATTACCCACTCTCGGCA---TGAGGAGGTAG
TGACGAAAAATAACGAGA-CCGTTCTCTAT-GAGGCCGGT-TATCGGAATGGGTAC----
-AATTTAAACCCGTTAACGAGGATCTATGAGAGGGCAAGTCTGGTG-CCAGCAGCCGCGG
TAATTCCAGCTCTCAAAGTGTATATCGTCATTGCTGCGGTTAAAAAGCTCGTAGTTGGAT
CTGC--GCCTCAGGACTCGGTCCGCCCAACTGGGTGTGAACT-GGGCT--CCTGGGCTA-
--AT--ACTGCCGGTTTTCCCTGC--G-TTGCCTTCATCGGTCG-CGTAGGGTGGCTGGC
GAGT--TTACTTTGAAAAAATTAGAGTGCTTCAAGCGGGC--T--ATTGTCTGAATACTC
GTGCATGGAATAATAGAATAGGATCTCGGTT--CTATTTTGT-TGGTTTTCTGATC--TG
AGATAATGGTTAAGAGGGACGG--ACGGGGGCATTCGTATCGCTGCGTGAGAGGTG-AAA
TTCTTGGACCGTAGCGAGACGTCCGACTGCGAAAGCATTTGCCAAGAATGTCTTCATTAA
TCAAGAACGAAAGTCAGAGGTTCGAAGGCGATCAGATACCGCCCTAGTTCTGACC-GTAA
ACGATACCAACTAGCGTTCCGTCGGCGGTAAATA----CGCCTTGGCGGGCAGCTTCCCG
GAAACGAAAGTTTTTCGGTTCCGGGGGAAGTATGGTTG-CAAAGCTGAAACTTAAAGAAA
TTGACGGAAGGGCACCACCAGGAGTGGAGCCTGCGGCTTAATTTGACTCAACACGGGAAA
ACTCACCTGGCCCGGACACCGTGAGGATTGACAGATTGAGAGCTCTTTCTTGATTCGGTG
GTTGGTGGTGCATGGCCGTTCTTAGTTGGTGGA-GTGATTTGTCTGGTTTATTCCGATAA
CGAGCGAGACTCT--AG-CCTACT-AACTAGT----CACT-GGAT-AAT-TAAGTCCAGA
CGACTTCTTA--GAGGGACAAGCGGTGTTCAGCCGCACGAAGTTGAGCAATAACAGGTCT
GTGATGCCCTTAGATGTCCAGGGCTGCACGCGCGCTACACTGGAGGAATCA-GCGTGCTG
TAAC--CATTGTCG--AAAGGCATTGGTAACCCCTTCAAAATCCTCCGTGATCGGGATCG
-GGAATTGCAATTATTTCCCTTGAACGAGGAATTCCTAGTAAGTGTGAGTCATCAGCTCA
CGTTGATTACGTCCCTGCCCTTTGTACACACCGCCCGTCGCTGCC-CGGGACTGAGCCGT
TTCGAGAAAA-GCGGGGACTGCTGT-TTCGAGACCTTTCGGGGTGGAGATTCTTTGG---
------TGGAAACCGCCTTAATCGCAGTGGCTTGAACCGGGCAAAAGTCGTAACAAGGTT
TCCGTAGGTGAACCTGCGGAAGGATCATTATCGAGCTTCCAAAAAGCCTCATACCGTGCA
TACATC
>Comesomatidae_Comesomatidae_sp._TCR82_HM564647
------------------------------------------------------------
------------------------------------------------------------
-----------------AGCTCATTACAACAGCCGTCG-TTT-CTTGG---ATCTCTT-T
TC--TACTTGGATAACTGTGGTAA-TTCTAGAGCTAATAC-ACGCACTTATGCTCTGA-C
C-TTAC--GGGACGAGCGCATTTATTAGAA-CAAAACCAATCAGGTTTCGG--CCTGTCG
-GTTGGTGACTCTGAATAAC-TATGCTGATCGCATGGT-CTAGCACCGGCGATGTATC-T
TTC------AAGTGTCTGCCTTATCAAC-TGTCGATGGTAGTTTATGTGCCTACCATGGT
TGTAACGGGTAACGGAGAATAAGGGTTCGACTCCGGAGAGGGAGCCTGAGAAACGGCTAC
CACATCCAAGGAAGGCAGCAGGCGCGCAAATTACCCAATCTCAGCA---CGAGGAGGTAG
TGACGAAAAATAACGAGA-CGGATCTCTTT-GAGGTCCGT-TATCGGAATGAGAAC----
-AATCTAAATCCTTTAACGAGGATCTAGCGGAGGGCAAGTCTGGTG-CCAGCAGCCGCGG
TAATTCCAGCTCCGCAGGTGTATATCTATGCTGCTGCGGTTAAAAAGCTCGTAGTTGGAT
CTGC--GCGCTCGGGACTGGTTGGCTC-TCTGAGTTTTAACT-GGTTT--CGGGTGCTT-
------TTGGCTGGTCTTCCCTTG--A-TGCTCTTAACCGGGTG-TCTTGGGTGGCTAGT
GGTG--TTACTTTGAAAAAATTAGAGTGCTCAAAACAGGCGCA--ATGCCTTGAATAGTG
GTGCATGGAATAATAGAATAGGACCTCGGTT--CTGTTTTGT-TGGTTTTGGGAGCT-TG
AGGTAATGATTAAGAGGGACGG--CCGGAGGCATTCGTATTGCAGCGTTAGAGGTG-AAA
TTCTTGGATCGTTGCAAGACGGACGACTGCGAAAGCATTTGCCAAGAATGTTTTCATTAA
TCAAGAACGAAAGTTAGAGGTTCGAAGGCGATCAGATACCGCCCTAGTTCTAACC-GTAA
ACGATTTAAACTAGCGATTTGCTGGCG-TTAAAAAA--CGACCTAGCGAGCAGCTTCCCG
GAAACGAAAGTGTTCCTAGTCCGGGGGAAGTATGGTTA-CAAAACTGAAACTTAAAGGAA
TTGACGGAAGGGCACCACCAGGAGTGGAGCCTGCGGCTTAATTTGACTCAACACGGGAAA
ACTCACCCGGCCCGGACACTGTAAGGATTGACAGATTGAGAGCTCTTTCTTGATTCGGTG
GGTGGTGGTGCATGGCCGTTCTTAGTTGGTGGA-GCGATTTGTCTGGTTTATTCCGATAA
CGAACGAGACTCT--GG-CCTACT-AAATAGT----TGGC-AGAT-CCAAGTAGTCTGCA
AAACTTCTTA--GAGGGACAAGTGGTGTTCAGCCACACGAGATTGAGCAATAACAGGTCT
GTGATGCCCTTAGATGTCCGGGGCTGCACGCGCGCTACACTGTGAGTGTCA-GCGTGCTT
GGTA--ACCTGACCCGAAAGGGTTGGGTAACCAGTTGAAAAACTTACGTGCTTGGGATAG
-GGAATTGCAATTATTTCCCTTAAACGAGGAATTCCCAGTAAGTGTGGGTCATCAGCTCG
CGCTGATTACGTCCCTGCCCTTTGTACACACCGCCCGTCGCTGCC-CGGGACTGAGCCGT
TTCGAGAAGA-GCAGGGACTGCCTT-TG--------------------------------
------------------------------------------------------------
------------------------------------------------------------
------
>Comesomatidae_Comesomatidae_sp._Cr21b_HM564507
------------------------------------------------------------
------------------------------------------------------------
-----------------AGCTCATTACAACAGCCGTTG-TTT-CTTGG---ATCTCCTGT
TC--TACTTGGATAACTGTGGTAA-TTCTAGAGCTAATAC-ACGCACAGAAGCTCTGA-C
C-TTAC--GGGACGAGCGCATTTATTAGAA-CAAAACCAATCAGACTTTGG--TCTGTCG
-GTTGGTGACTCTGAATAAC-TCTGCTGATCGCATGGT-CTCGCACCGGCGACATATC-T
TTC------AAGTGTCTGCCTTATCAAC-TGTCGATGGTAGTTTATGTGCCTACCATGGT
TGTAACGGGTAACGGAGAATAAGGGTTCGACTCCGGAGAGGGAGCCTGAGAAACGGCTAC
CACATCCAAGGAAGGCAGCAGGCGCGCAAATTACCCACTCTCGGCA---CGAGGAGGTAG
TGACGAAAAATAACGAGA-CGGATCTCTTT-GAGGCCCGT-TATCGGAATGAGAAC----
-AATTCAAATCCTTTAACGAGGATCTAGCGGAGGGCAAGTCTGGTG-CCAGCAGCCGCGG
TAATTCCAGCTCCGCAGGTGTATATCTATGCTGCTGCGGTTAAAAAGCTCGTAGTTGGAT
CTGC--GCGCTCGGAACCGGTTGGCTC-ACTGAGCTTTAACT-GGTCT--CTGGCGCTT-
--T---TTGGCTGGTTTTCGCTTG--A-TGCTCTTAACCGGGTG-TCTTGCGTGGCTAGC
GTTT--TTACTTTGAAAAAATTAGAGTGCTCAATACAGGCGCA--ACGCCTTGAATAGTG
GTGCATGGAATAATAGAATAGGACCTCGGTT--CTGTTTTGT-TGGTTTTGGGAACT-CG
AGGTAATGATTAAGAGGGACAG--ACGGGGGCATTCGTATTGCGGCGTTAGAGGTG-AAA
TTCTTGGATCGTCGCAAGACGGACGACTGCGAAAGCATTTGCCAAGAATGTTTTCATTAA
TCAAGAACGAAAGTTAGAGGTTCGAAGGCGATCAGATACCGCCCTAGTTCTAACC-GTAA
ACTATATCAACTAGCGATCCGCTGGCG-TTAAAAAA--CGACCTAGCGGGCAGCTTCCCG
GAAACGAAAGTGTTCCGATTCCGGGGGAAGTATGGTTG-CAAAGCTGAAACTTAAAGGAA
TTGACGGAAGGGCACCACCAGGAGTGGAGCCTGCGGCTTAATTTGACTCAACACGGGAAA
ACTCACCCGGCCCGGACACTGTAAGGATTGACAGATTGAGAGCTCTTTCTTGATTCGGTG
GGTGGTGGTGCATGGCCGTTCTTAGTTGGTGGA-GCGATTTGTCTGGTTTATTCCGATAA
CGAACGAGACTCT--GG-CCTACT-AAATAGT----GGGC-AGAT-TATGCTTGTCTGCA
ACACTTCTTA--GAGGGACAAGTGGTGTTCAGCCACACGAGATTGAGCAATAACAGGTCT
GTGATGCCCTTAGATGTCCGGGGCTGCACGCGCGCTACACTGAAAGAATCA-GCGTGCTT
GGTG--ACCTTGCCCGAAAGGGTTGGGTAACCCGTTGAAAATCTTTCGTGATTGGGATAG
-GGAATTGCAATTATTTCCCTTGAACGAGGAATTCCCAGTAAGTGTGGGTCATAAGCTCG
CGTTGATTACGTCCCTGCCCTTTGTACACACCGCCCGTCGCTGCC-CGGGACTGAGCCGT
TTCGAGAAGA-ACAGGG-------------------------------------------
------------------------------------------------------------
------------------------------------------------------------
------
>Comesomatidae_Sabatieria_celtica_AY854234
------------------------------------------------------------
----------TGTCTC-AAAGATTAAGCCATGCATGTCT-AAGCAGAAGC---CGTACAC
--GGTAAAGCCGCGAATGGCTCATTACAACAGCCGTCG-TTT-CTTGG---ATCTCTCGA
TC--TACTTGGATAACTGTGGTAA-TTCTAGAGCTAATAC-ACGCCTTGAAGCTCTGA-C
C-TTCG--GGGACGAGCGCATTTATTAGAA-CAAAACCAATGGGGTTCG----CCCCTCG
-GTTGGTGACTCTGAATAAC-TACTCCGATCGCACGGT-CTCGCACCGGCGACGCATC-T
TTC------AAGTGTCTGCCTTATCAAC-TGTCGATGGTAGTTTATGTGCCTACCATGGT
TGTAACGGGTAACGGAGAATAAGGGTTCGACTCCGGAGAGGGAGCCCGAGAAACGGCTAC
CACATCCAAGGAAGGCAGCAGGCGCGCAAATTACCCATTCTCAGTA---CGAGGAGGTAG
TGACGAAAAATAACGAGA-CGGATCTCTTT-GAGGCCCGT-TATCGGAATGAGAAC----
-AATTCAAATCCTTTAACGAGGATCTAGCGGAGGGCAAGTCTGGTG-CCAGCAGCCGCGG
TAATTCCAGCTCCGCAGGTGTATATCTATGCTGCTGCGGTTAAAAAGCTCGTAGTTGGAT
CTGC--GTGCTCGGAGCCGGTTGGCTC-ACTGAGTCCAAACT-GGTAT--CCGGCATTT-
--TA--TCGGCTGGTTTTCCCTTG--A-TGCTCTTAACCGGGTG-TCTAGGGAGGCTAGC
ACGT--TTACTTTGAAAAAATTAGAGTGCTCAATACAGGCGCA--ATGCCTTGAATAGTG
GTGCATGGAATAATAGAAAAGGACTTCGGTT--CTATTTTGT-TGGTTTTCGGAACA-CG
AGGTAATGATTAAGAGGGACAG--ACGGGGGCATTCGTATTGCTGCGTTAGAGGTG-AAA
TTCTTGGATCGTAGCAAGACGAACGACTGCGAAGGCATTTGCCAAGAATGTTTTCATTAA
TCAAGAACGAAAGTTAGAGGTTCGAAGGCGATCAGATACCGCCCTAGTTCTAACC-GTAA
ACGATGCTAACTAGCAATCCACTGGCG-TTAATCAA--CGACCTAGTGGGCAGCTTCCCG
GAAACGAAAGTCTTCCAGTTCCGGGGGAAGTATGGTTG-CAAATCTGAAACTTAAAGGAA
TTGACGGAAGGGCACCACCAGGAGTGGAGCCTGCGGCTTAATTTGACTCAACACGGGAAA
ACTCACCCGGCCCGGACACCGTAAGGATTGACAGATTGAGAGCTCTTTCTTGATTCGGTG
GGTGGTGGTGCATGGCCGTTCTTAGTTGGTGGA-GCGATTTGTCTGGTTTATTCCGATAA
CGAACGAGACTCT--AG-CCTACT-AAATAGT----GGGC-GGAT-TAT-TTTGTCCGCA
ATACTTCTTA--GAGGGACAAGCGGTGTTGAGCCGCACGAGATTGAGCAATAACAGGTCT
GTGATGCCC---------------------------------------------------
------------------------------------------------------------
------------------------------------------------------------
------------------------------------------------------------
------------------------------------------------------------
------------------------------------------------------------
------------------------------------------------------------
------
>Comesomatidae_Setosabatieria_hilarula_AY854240
------------------------------------------------------------
----------TGTCTC-AAAGATTAAGCCATGCATGTCT-AAGCAGAAGC---CGTACTA
C-GGTAAAGCCGCGAATGGCTCATTACAACAGCCGTCG-TTT-CTTGG---ATCTCTCGA
TC--TACTTGGATAACTGTGGTAA-TTCTAGAGCTAATAC-ACGCCTTGAAGCTCTGA-C
C-TTCG--GGGACGAGCGCATTTATTAGAA-CAAAACCAATGGGGTTCG----CCCCTCG
-GTTGGTGACTCTGAATAAC-TACTCCGATCGCACGGT-CTCGCACCGGCGACGCATC-T
TTC------AAGTGTCTGCCTTATCAAC-TGTCGATGGTAGTTTATGTGCCTACCATGGT
TGTAACGGGTAACGGAGAATAAGGGTTCGACTCCGGAGAGGGAGCCCGAGAAACGGCTAC
CACATCCAAGGAAGGCAGCAGGCGCGCAAATTACCCATTCTCAGTA---CGAGGAGGTAG
TGACGAAAAATAACGAGA-CGGATCTCTTT-GAGGCCCGT-TATCGGAATGAGAAC----
-AATTCAAATCCTTTAACGAGGATCTAGCGGAGGGCAAGTCTGGTG-CCAGCAGCCGCGG
TAATTCCAGCTCCGCAGGTGTATATCTATGCTGCTGCGGTTAAAAAGCTCGTAGTTGGAT
CTGC--GTGCTCGGAGCCGGTTGGCTC-ACTGAGTCCAAACT-GGTAT--CCGGCATTT-
--TA--TCGGCTGGTTTTCCCTTG--A-TGCTCTTAACCGGGTG-TCTAGGGAGGCTAGC
ACGT--TTACTTTGAAAAAATTAGAGTGCTCAATACAGGCGCA--ATGCCTTGAATAGTG
GTGCATGGAATAATAGAAAAGGACTTCGGTT--CTATTTTGT-TGGTTTTCGGAACA-CG
AGGTAATGATTAAGAGGGACAG--ACGGGGGCATTCGTATTGCTGCGTTAGAGGTG-AAA
TTCTTGGATCGTAGCAAGACGAACGACTGCGAAGGCATTTGCCAAGAATGTTTTCATTAA
TCAAGAACGAAAGTTAGAGGTTCGAAGGCGATCAGATACCGCCCTAGTTCTAACC-GTAA
ACGATGCTAACTAGCAATCCACTGGCG-TTAATCAA--CGACCTAGTGGGCAGCTTCCCG
GAAACGAAAGTCTTCCAGTTCCGGGGGAAGTATGGTTG-CAAATCTGAAACTTAAAGGAA
TTGACGGAAGGGCACCACCAGGAGTGGAGCCTGCGGCTTAATTTGACTCAACACGGGAAA
ACTCACCCGGCCCGGACACCGTAAGGATTGACAGATTGAGAGCTCTTTCTTGATTCGGTG
GGTGGTGGTGCATGGCCGTTCTTAGTTGGTGGA-GCGATTTGTCTGGTTTATTCCGATAA
CGAACGAGACTCT--AG-CCTACT-AAATAGT----GGGC-GGAT-TAT-TTTGTCCGCA
ATACTTCTTA--GAGGGACAAGCGGTGTTGAGCCGCACGAGATTGAGCAATAACAGGTCT
GTGATGCCC---------------------------------------------------
------------------------------------------------------------
------------------------------------------------------------
------------------------------------------------------------
------------------------------------------------------------
------------------------------------------------------------
------------------------------------------------------------
------
>Comesomatidae_Sabatieria_sp._210-BHMM-2005_AY854238
------------------------------------------------------------
----------TGTCTC-AAAGATTAAGCCATGCATGTCT-AAGCAGAAGC---CGAACAA
C-GGTAAAGCCGCGAATGGCTCATTACAACAGCCGTCG-TTT-CTTGG---ATCTCTTAT
TT--TACTTGGATAACTGTGGTAA-TTCTAGAGCTAATAC-ACGCACTAAAGCTCCGA-C
C-TTAC--GGAACGAGCGCATTTATTAGAA-CAAAACCAATCGGGTTTCGG--CCCGTCC
-GTTGGTGACTCTGAATAAC-TACGCCGATCGCACGGT-CTCGTACCGGCGACGTATC-T
TTC------AAGTGTCTGCCTTATCAAC-TTTCGATGGTAGTTTATGTGCCTACCATGGT
TGTAACGGGTAACGGAGAATAAGGGTTCGACTCCGGAGAGGGAGCCTGAGAAACGGCTAC
CACATCCAAGGAAGGCAGCAGGCGCGCAAATTACCCACTCTCGGCA---CGAGGAGGTAG
TGACGAAAAATAACGAGA-CGGATCTCTTT-GAGGCCCGT-TATCGGAATGAGAAC----
-AATTCAAATCCTTTAACGAGGATCTAGCGGAGGGCAAGTCTGGTG-CCAGCAGCCGCGG
TAATTCCAGCTCCGCAGGTGTATATCTATGCTGCTGCGGTTAAAAAGCTCGTAGTTGGAT
CTGC--GTGCTCGGAACCGGTTGGCTC-ACTGAGTTTAAACT-GGTCT--CCGGCGCTT-
--TA--TCGGCTGGTTTTCCCTTG--A-TGCTCTTAACCGGGTG-TCTTGGGTGGCTAGC
ACGT--TTACTTTGAAAAAATTAGAGTGCTCAATACAGGCGCA--AAGCCTTGAATAGTG
GTGCATGGAATAATAGAATAGGACCTCGGTT--CTATTTTGT-TGGTTTTCGGAACG-CG
AGGTAATGATTAAGAGGGACAG--ACGGGGGCATTCGTATTGCGACGTTAGAGGTG-AAA
TTCTTGGATCGTCGCAAGACGGACGACTGCGAAAGCATTTGCCAAGAATGTTTTCATTAA
TCAAGAACGAAAGTTAGAGGTTCGAAGGCGATCAGATACCGCCCTAGTTCTAACC-GTAA
ACGATGCCAACTAGCGATCCGCTGGCG-TTAAACAA--CGACCTAGCGGGCAGCTTCCCG
GAAACGAAAGTGTTCGGGTTCCGGGGGAAGTATGGTTG-CAAATCTGAAACTTAAAGGAA
TTGACGGAAGGGCACCACCAGGAGTGGAGCCTGCGGCTTAATTTGACTCAACACGGGAAA
ACTCACCCGGCCCGGACACCGTAAGGATTGACAGATTGAGAGCTCTTTCTTGATTCGGTG
GGTGGTGGTGCATGGCCGTTCTTAGTTGGTGGA-GCGATTTGTCTGGTTTATTCCGATAA
CGAACGAGACTCT--GG-CCTACT-AAATAGT----GGGC-GGAT-TCTTTCTGTCCGCA
ACACTTCTTA--GAGGGACAAGCGGTGTTCAGCCGCACGAGATTGAGCAATAACAGGTCT
GTGATGCCC---------------------------------------------------
------------------------------------------------------------
------------------------------------------------------------
------------------------------------------------------------
------------------------------------------------------------
------------------------------------------------------------
------------------------------------------------------------
------
>Comesomatidae_Sabatieria_punctata_AY854237
------------------------------------------------------------
----------TGTCTC-AAAGATTAAGCCATGCATGTTT-AAGCAGAAGC---CGCACAA
T-GGTAAAGCCGCGAATGGCTCATTACAACAGCCGTTG-TTT-CTTGG---ATCTCTAAT
TT--TACTTGGATAACTGTGGTAA-TTCTAGAGCTAATAC-ACGCACTAAAGCTCTGA-C
C-TTAC--GGGACGAGCGCATTTATTAGAA-CAAAACCAATCGGGCTTTGG--CCTGTTC
-GTTGGTGACTCTGAATAAC-TCTGCCGATCGCACGGT-CTCGCACCGGCGACGTATC-T
TTC------AAGTGTCTGCCTTATCAAC-TTTCGATGGTAGTTTATGTGCCTACCATGGT
TGTAACGGGTAACGGAGAATAAGGGTTCGACTCCGGAGAGGGAGCCTGAGAAACGGCTAC
CACATCCAAGGAAGGCAGCAGGCGCGCAAATTACCCACTCTCGGCA---CGAGGAGGTAG
TGACGAAAAATAACAAGA-CGGATCTCTTT-GAGGCCCGT-TATTGGAATGAGAAC----
-AATTCAAATCCTTTAACGAGGATCTAGCGGAGGGCAAGTCTGGTG-CCAGCAGCCGCGG
TAATTCCAGCTCCGCAGGTGTATATCTATGCTGCTGCGGTTAAAAAGCTCGTAGTTGGAT
CTGC--GTGCTCGGAACTGGTTGGCTC-ACTGAGTTCAAACT-GGTCT--CCGGCGCTT-
--TA--TTTGCTGGTTTTCCCTTG--A-TGCTCTTAACCGGGTG-TCTCGGGTGGCTAGC
GTGT--TTACTTTGAAAAAATTAGAGTGCTCAATACAGGCGCA--AAGCCTTGAATAGTG
GTGCATGGAATAATAGAATAGGACCTCGGCT--CTATTTTGT-TGGTTTTCGGAACA-CG
AGGTAATGATTAAGAGGGACAG--ACGGGGGCATTCGTATTGCGACGTTAGAGGTG-AAA
TTCTTGGATCGTCGCAAGACGGACGACTGCGAAAGCATTTGCCAAGAATGTTTTCATTAA
TCAAGAACGAAAGTTAGAGGTTCGAAGGCGATCAGATACCGCCCTAGTTCTAACC-GTAA
ACGATGCCAACTAGCGATTCGCAGGCG-TTAAACAA--CGACCTTGCGGGCAGCTTCCCG
GAAACGAAAGTGTTCGGGTTCCGGGGGAAGTATGGTTG-CAAAGCTGAAACTTAAAGGAA
TTGACGGAAGGGCACCACCAGGAGTGGAGCCTGCGGCTTAATTTGACTCAACACGGGAAA
ACTCACCCGGCCCGGACACCGTAAGGATTGACAGATTGAGAGCTCTTTCTTGATTCGGTG
GGTGGTGGTGCATGGCCGTTCTTAGTTGGTGGA-GCGATTTGTCTGGTTTATTCCGATAA
CGAACGAGACTCT--GG-CCTACT-AAATAGT----GGGC-GGAT-TCTTTCTGTCCGCA
ACACTTCTTA--GAGGGACAAGCGGTGTTCAGCCGCACGAGATTGAGCAATAACAGGTCT
GTGATGCCC---------------------------------------------------
------------------------------------------------------------
------------------------------------------------------------
------------------------------------------------------------
------------------------------------------------------------
------------------------------------------------------------
------------------------------------------------------------
------
>Desmodorinae_Monoposthia_sp_FJ040505
------------------------------------------------------------
---------------------------------ATGTTT-AAGCACAAGC---CGATTAA
T-GGTGAAGCCGCGGACAGCTCATTAATACACTCCTAA-TCC-TAGCA---ATGCTTACC
AA----TATGGATATCTGTGCTAA-TTGTAGAGCTAATAC-ACGCAGAAAAGCCCAAG-T
T-TCTT-------GGGTGCATTTATTAGAA-CAAAACCAATCGGGCTTGT---CCCGTTT
-GTTGGTGAATCTGAGTAAT-TGTGCAGATCGCATGGTC-CAGTACCGGCGACACATT-G
CAG------GAGGGAGTGCCTTATCAAC-TTTCGATGGTAGTTTATGTGCCTACCATGGT
TATCACGGGTAACGGAGAATTAGGGTTCGACTCCGGAGAGGGAGCCTTAAAAACGGCTAC
CACATCCAAGGAAGGCAGCAGGCGCGCAAATTACACAATGACAGCAAAATGTTGATGTAG
TGACAAGAAATAACGAGA-CGGTTCTCTAT-GAGGCCCGT-CATCGGAATGGGTAC----
-AACTTAAACCCTTTAACGAGGATCAATTGGAGGGCAAGTCTGGTG-CCAGCAGCCGCGG
TAATTCCAGCTCCAATAGCGTATATTAAAGTTGTTGCGGTTAAAAAGCTCGTAGTTGGAT
CTGCGACC-TTAGAGAGTGGTCCCCC--ACAGGGTGCGTACTGCTGCT--CAGGGTCTT-
-----ATTTGTCAGTTTGTCTGTG--G-TGCCTTTAAACGGGTG-TCACAGGTAGCTGAC
GCGT--TTACTTTGAAAAAATTAGAGTGCTCAAAGCAGGCGCT--GTCGCCTGAATAGTG
GTGCATGGAATAATGGAATAGGATCTCGGTT--CTATTTTGT-TGGTTTTCGGAGCG-CG
AGATAATGATTAAGAGGGACAG--ACGGGGGCATTTGTATTGCTGCGTTAGAGGTG-AAA
TTCTTGGATCGCAGCAAGACAAACAACTGCGAAGGCATTTGCCAAGAATGTTTTCATTAA
TCAAGAACGAAAGTTAGAGGTTCGAAGGCGATCAGATACCGCCCTAGTTCTAACC-GTAA
ACGATGTCAACTAGCGATCTGCCAGCG-TTAATG-A--TGACCTGGCAGGCAGCTTTCCG
GAAACGAAAGTTTATAGATTCCGGGGGAAGTATGGTTG-CAAAGCTGAAACTTAAAGGAA
TTGACGGAAGGGCACCACCAGGAGCGGAGCCTGCGGCTTAATTTGACTCAACACGGGAAA
ACTCACCCGGCCCGGACACCGTAAGGATTGACAGATTGAGAGCTCTTTCTTGATTCGGTG
GGTGGTGGTGCATGGCCGTTCTTAGTTGGTGGA-GCGATTTGTCTGGTTAATTCCGATAA
CGAACGAGACTCT--GA-CTTACT-AACTAGT----GAACGTGAT-CCTAGTGGTCCGTT
TCACTTCTTA--GAGGGACAAGCGGCATTTAGCCGCACGAGAATGAGCAATAACAGGTCT
GTGATGCCCTTAGATGTCCGGGGCTGCACGCGCGCTACACTGAAGGAATCA-GCGTGTTT
TA----CCTTGTCTG-AGAAGACTGGGTAACCGATTGAAACTCTTTCGTGCTAGGGATAG
-GGAATTGCAATTAGTTCCCTTGAACGAGGAATTCCCAGTAAGTGTGAGTCATAAGCTCG
CGTTGATTACGTCCCTGCCCTTTGTACACACCGCCCGTCGCTACT-ACCGACTGGCAATT
TCTTTGAGGC-TCCCGGAATGGCTT-TGAAGGACCCTA------------ACCGGTTCTT
TAATGCCATGAAGTGATCCGAAAAGGGATTGCTGGAGGAAGT------------------
------------------------------------------------------------
------
>Desmodorinae_Nudora_ilhabelae_JQ071929
------------------------------------------------------------
-------GCTTGTCTCAAAAGATTAAGCCATGCATGTAT-AAGCTAAAGC---TGGAAAA
T-AGTGAAGCCGCGGACAGCTCATTAATACACTCTTAA-T---CCTAGCA-ATGCTTACC
AT----GATGGATATCTGTGCTAA-TTGTAGAGCTAATAC-ACGCAAAAAAGCCCGAG--
--TTTCTTGGGA-----GCATTTATTAGAA-CAATACCAATCGGGCTCTG---CCCGCTG
--TTGGTGAATCTGAATAAC-TGTGCAGATCGCAGGGTCTTTGTACCGGCGACACATT-G
CAG------GAGTGAGTGCCTTATCAAC-TTTCGATGGTAGTTTATATGCCTACCATGGT
TATTACGGGTAACGGAGAATTAGGGTTCGACTCCGGAGAGGGAGCCTGAGAGACGGCTGC
CAGTCCTAAGGGACGCAGCAGGCGCGCAAATTACACAATGACAGCAAACTGTTGATGTAG
TGACAAGAGATATCGAGG-CGGTTCTCTAT-GAGGCCCGT-CATCGGAATGAGTAC----
-AATTTAAACTCTTTAACGAGGATCAAGTGGAGGGCAAGTCTGGTG-CCAGCAGCCGCGG
TAATTCCAGCTCCATGAGTGTATATTAAAGTTGTTGCGGTTAAAAAGCTCGTAGTTGGAT
CTGCGACC-TTAGAGAGCGGTCCCCC--ACAGGGTGCGTACT-GCTGC--TCAGGGTCT-
--TG--ATTGTCAGTTTGTCTGTG--G-TGCCTTTAAACGGGTG-TCACAGGTGGCTGAC
GCGT--TTACTTTGAAAAAATTCGAGTGCTCAAAGCAGGCGCT--ATCGCCTGAAGAGTG
GTGCATGGAATAATGGAATAGGATCTCGGTT--CTATTTCGT-TGG-TTTCGGAGCG-CG
AGATAATGATTAAGAGGGACAG--ACGGGGGCATTTGTATTGCTGCGTTAGAGGTG-AAA
TTCTTGGATCGCAGCAAGACAAACAACTGCGAAGGCATTTGCCAAGAATGTTTTCATTAA
TCAAGAACGAAAGTTAGAGGTTCGAAGGCGATCAGATACCGCCCTAGTTCTAACC-GTAA
ACGATGTCAACTAGCGATTTGCCAGCG-TTAATG-A--TGACCTGGCAAGCAGCTTTCCG
GAAACGAAAGTGTCTAGATTCCGGGGGAAGTATGGTTG-CAAAGCTGAAACTTAAAGGAA
TTGACGGAAGGGCACCACCAGGAGTGGAGCCTGCGGCTTAATTTGACTCAACACGGGAAA
ACTCACCCGGCCCGGACACCGTAAGGATTGACAGATTGAAAGCTCTTTCTTGATTTGGTG
GTTGGTGGTGCATGGCCGTTCTTAGTTGGTGGA-GCGATTTGTCTGGTTAATTCCGATAA
CGAACGAGACTCT--GA-CTTATT-AACTAGT----GTGC-CAAT-CTAACAGATCGGTA
CTACTTCTTA--GAGGGACAAGCGGCATTTAGCCGCACGATATGGAGCAATAACAGGTCT
GTGATGCCCTTAGATGTCCGGGGCTGCACGCGCGCTACACTGAAGGAATCT-GGGCGTTT
TGC---CCTTGTCTG-AAAAGACTGGGTAACCGGCCGAAACTCCTTCGTGCTAGGGATAG
-GGAATTGGTATTATTACCCTTGAACGAGGAATTCCTGGTACGCTTGAGTCATAAGCTCC
AGCGGGTTACGTCCCTGCCCTTTGTACACACCGCCCGTCGCTACT-ACCGACTGGCAATT
TCTTTGAGGA-TCGCAGACCGGCGC-CATGTGACCCTA------------ACAGGTTCCG
TGATGCTGGAAAGTGATCCGAAAAGGGA--------------------------------
------------------------------------------------------------
------
>Desmodorinae_Nudora_ilhabelae_JQ071928
------------------------------------------------------------
-----ATGCTTGTCTCAAAAGATTAAGCCATGCATGTAT-AAGCTAAAGC---TGGAAAA
T-AGTGAAGCCGCGGACAGCTCATTAATACACTCTTAA-T---CCTAGCA-ATGCTTACC
AT----GATGGATATCTGTGCTAA-TTGTAGAGCTAATAC-ACGCAAAAAAGCCCGAG--
--TTTCTTGGGA-----GCATTTATTAGAA-CAATACCAATCGGGCTCTG---CCCGCTG
--TTGGTGAATCTGAATAAC-TGTGCAGATCGCAGGGTCTTTGTACCGGCGACACATT-G
CAG------GAGTGAGTGCCTTATCAAC-TTTCGATGGTAGTTTATATGCCTACCATGGT
TATTACGGGTAACGGAGAATTAGGGTTCGACTCCGGAGAGGGAGCCTGAGAGACGGCTGC
CAGTCCTAAGGGACGCAGCAGGCGCGCAAATTACACAATGACAGCAAACTGTTGATGTAG
TGACAAGAGATATCGAGG-CGGTTCTCTAT-GAGGCCCGT-CATCGGAATGAGTAC----
-AATTTAAACTCTTTAACGAGGATCAAGTGGAGGGCAAGTCTGGTG-CCAGCAGCCGCGG
TAATTCCAGCTCCATGAGTGTATATTAAAGTTGTTGCGGTTAAAAAGCTCGTAGTTGGAT
CTGCGACC-TTAGAGAGCGGTCCCCC--ACAGGGTGCGTACT-GCTGC--TCAGGGTCT-
--TG--ATTGTCAGTTTGTCTGTG--G-TGCCTTTAAACGGGTG-TCACAGGTGGCTGAC
GCGT--TTACTTTGAAAAAATTCGAGTGCTCAAAGCAGGCGCT--ATCGCCTGAAGAGTG
GTGCATGGAATAATGGAATAGGATCTCGGTT--CTATTTCGT-TGG-TTTCGGAGCG-CG
AGATAATGATTAAGAGGGACAG--ACGGGGGCATTTGTATTGCTGCGTTAGAGGTG-AAA
TTCTTGGATCGCAGCAAGACAAACAACTGCGAAGGCATTTGCCAAGAATGTTTTCATTAA
TCAAGAACGAAAGTTAGAGGTTCGAAGGCGATCAGATACCGCCCTAGTTCTAACC-GTAA
ACGATGTCAACTAGCGATTTGCCAGCG-TTAATG-A--TGACCTGGCAAGCAGCTTTCCG
GAAACGAAAGTGTCTAGATTCCGGGGGAAGTATGGTTG-CAAAGCTGAAACTTAAAGGAA
TTGACGGAAGGGCACCACCAGGAGTGGAGCCTGCGGCTTAATTTGACTCAACACGGGAAA
ACTCACCCGGCCCGGACACCGTAAGGATTGACAGATTGAAAGCTCTTTCTTGATTTGGTG
GTTGGTGGTGCATGGCCGTTCTTAGTTGGTGGA-GCGATTTGTCTGGTTAATTCCGATAA
CGAACGAGACTCT--GA-CTTATT-AACTAGT----GTGC-CAAT-CTAACAGATCGGTA
CTACTTCTTA--GAGGGACAAGCGGCATTTAGCCGCACGATATGGAGCAATAACAGGTCT
GTGATGCCCTTAGATGTCCGGGGCTGCACGCGCGCTACACTGAAGGAATCT-GGGCGTTT
TGC---CCTTGTCTG-AAAAGACTGGGTAACCGGCCGAAACTCCTTCGTGCTAGGGATAG
-GGAATTGGTATTATTACCCTTGAACGAGGAATTCCTGGTACGCTTGAGTCATAAGCTCC
AGCGGGTTACGTCCCTGCCCTTTGTACACACCGCCCGTCGCTACT-ACCGACTGGCAATT
TCTTTGAGGA-TCGCAGACCGGCGC-CATGTGACCCTA------------ACAGGTTCCG
TGATGCTGGAAAGTGATCCGAAAAGGGATGGCTGGAGNAGT-------------------
------------------------------------------------------------
------
>Desmodorinae_Prodesmodora_sp_FJ040477
------------------------------------------------------------
---------------------------------ATGTCT-AAGCACAAGC---CTAGTTA
A-GGCGAAGCCGCGAATGGCTCATTACAACAGCCATAG-TTT-CTTGG---AT-CTTACA
TTCCTACTTGGATAACTGTGGTAA-TTCTAGAGCTAATAC-ACGCAA-AAAGCTCCAA--
--CCGCGAGGAAGGAGCGCATTTATTAGAA-CAAAACCAATCGGACTCTG---TCCGCTG
-TTTGGTGAATCTGAATAAC-TATGCCGATCGCATGGT-CTTGTACCGGCGACGCATC-T
TTC------AAGTGTCTGCCTTATCAAC-TTTCGATGGTAGTTTATGTGCCTACCATGGT
TGTAACGGGTAACGGAGAATAAGGGTTCGACTCCGGAGAGGGAGCCTGAGAAATGGCTAC
CACATCCAAGGAAGGCAGCAGGCGCGCAAATTACCCACTCTCGGCA---CGAGGAGGTAG
TGACGAAAAATAACGAGA-CGGTTCTCTTTCGAGGCCCGT-CATCGGAATGGGTAC----
-AATCCAAACCCTTTAACGAGGATCTATTGGAGGGCAAGTCTGGTG-CCAGCAGCCGCGG
TAATTCCAGCTCCAATAGCGTATATTAAAATTGTTGCGGTTAAAAAGCTCGTAGTTGGAT
CTGCG-GCATTTGGATCTTGGTCCCAT-GAATATGGTGTACTAGGCAT--CCGTGCCTA-
---C--CTCGCTGATATTCGTTGG--T-CGCTCTTTACCGGGTG--CCAACGCGATCAGC
AAGT--TTACTTTGAAAAAATTAGAGTGCTCAAAGCAGGCGTT---TTGCCTGAATAGTG
GTGCATGGAATAATGGAATAGGACCTCGGTT--CTATTTTGT-TGGTTTTCGGAACTCCG
AGGTAATGATTAAGAGGGACAG--ACGGGGGCATTCGTATTGCGACGTTAGAGGTG-AAA
TTCTTGGATCGTCGCAAGACGGACTACTGCGAAAGCATTTGCCAAGAATGTTTTCATTAA
TCAAGAACGAAAGTTAGARGTTCGAAGGCGATCAGATACCGCCCTAGTTCTAACC-GTAA
ACGATGCCAACTAGCGATCCGTCGGTG-TTACACAAT-TGACTCGACGGGCAGCTTTCCG
GAAACGAAAGTTTTTCGGTTCCGGGGGAAGTATGGTTG-CAAAGCTGAAACTTAAAGGAA
TTGACGGAAGGGCACCACCAGGAGTGGAGCCTGCGGCTTAATTTGACTCAACACGGGAAA
ACTCACCCGGCCCGGACACTGTAAGGATTGACAGATTGAGAGCTCTTTCTTGATTCGGTG
GGTGGTGGTGCATGGCCGTTCTTAGTTGGTGGA-GCGATTTGTCTGGGTAATTCCGATAA
CGAACGAGACTCT--AG-CCTATT-AAATAGA----ATAT-GAAT-TTTATCGGTTCATA
TTACTTCTTA--GAGGGACAGGCGGCGTTTAGCCGCACGAAAGTGAGCAATAACAGGTCT
GTGATGCCCTTAGATGTCCGGGGCTGCACGCGCGCTACACTGAAGGAATCA-GCGTGTTT
CCAAA-CCTCGTCCG-AAAGGATTGGGTAACCCGTTGAAACTCCTTCGTGATTGGGATAG
-GGAATTGGAATTATTTCCCTTGAACGAGGAATTCCCAGTAAGTGCGGGTCATAAGCTCG
CGTTGATTACGTCCCTGCCCTTTGTACACACCGCCCGTCGCTACT-ACCGACTGGACGAT
TTCATGAGGC-TTCAGGACTGTTGCATATGCTTTT---------------CACGAGGTAT
TTGCAATGGGAATCTATCCGAATGGTATCGTTTGGAGGAAGT------------------
------------------------------------------------------------
------
>Desmodorinae_Prodesmodora_sp_FJ040476
------------------------------------------------------------
---------------------------------ATGTCT-AAGCACAAGC---CTAGTTA
A-GGCGAAGCCGCGAATGGCTCATTACAACAGCCATAG-TTT-CTTGG---AT-CTTACA
TTCCTACTTGGATAACTGTGGTAA-TTCTAGAGCTAATAC-ACGCAC-AAAGCTCCGA-C
C-TGTGAAGGGAGGAGCGCATTTATTAGAA-CAAAACCAATCGGGAGTCAAATCCCGTCG
-TTTGGTGAATCTGAATAAC-TATGCCGATCGCATGGTCTTAGTACCGGCGACGCATC-T
TTC------AAGTGTCTGCCTTATCAAC-TTTCGATGGTAGTTTATGTGCCTACCATGGT
TGTAACGGGTAACGGAGAATAAGGGTTCGACTCCGGAGAGGGGGCCTGAGAAATGGCTAC
CACATCCAAGGAAGGTAGCAGGCGCGCAAATTACCCAATTCCAGCT---CGGAGAGGTAG
TGACGAAAAATAACGAGA-CGGTTCTCTTACGAGGCCCGT-CATCGGAATGGGTAC----
-AATCCAAACCCTTTAACGAGGATCTATTGGAGGGCAAGTCTGGTG-CCAGCAGCCGCGG
TAATTCCAGCTCCAATAGCGTATATTAAAATTGTTGCGGTTAAAAAGCTCGTAGTTGGAC
CCGCGGCCTTTGGATACTGGTCCTCGTACATTCGAGTGCACTAGTTGT--CCGGGCCTA-
--CC--TC-GCTGGTATTCCTTTG--AGTGTCCTTTATCGGATG-TTCATTGGGACCAGC
ACGT--TTACTTTGAAAAAATTAGAGTGCTCAAAGCAGGCGTC---TCGCCTGAATAGTG
GTGCATGGAATAATGGAATAGGACCTCGGTT--CTATTTTGT-TGGTTTTCGGAACCCCG
AGGTAATGATTAAGAGGGACAG--ACGGGGGCATTCGTATTGCGACGTTAGAGGTG-AAA
TTCTTGGATCGTCGCAAGACGGACTACTGCGAAAGCATTTGCCAAGAATGTTTTCATTAA
TCAAGAACGAAAGTTAGAGGTTCGAAGGCGATCAGATACCGCCCTAGTTCTAACC-GTAA
ACGATGCCAACTAGCGATCCGTCGGTGTTTATTCAATATGACTCGACGGGCAGCTTTCCG
GAAACGAAAGTTTTTCGGTTCCGGGGGAAGTATGGTTG-CAAAGCTGAAACTTAAAGGAA
TTGACGGAAGGGCACCACCAGGAGTGGAGCCTGCGGCTTAATTTGACTCAACACGGGAAA
ACTCACCCGGCCCGGACACTGTAAGGATTGACAGATTGAGAGCTCTTTCTTGATTCGGTG
GGTGGTGGTGCATGGCCGTTCTTAGTTGGTGGA-GCGATTTGTCTGGTTAATTCCGATAA
CGAACGAGACTCT--AG-CCTATT-AAATAGT----ATGT-GGAT-TCTCTGTTTTCACA
TGACTTCTTA--GAGGGACAGGCGGCGTTTAGCCGCACGAAAATGAGCAATAACAGGTCT
GTGATGCCCTTAGATGTCCGGGGCTGCACGCGCGCTACACTGAAGGAATCA-GCGTGTAT
TCTCTACCTGGTTCG-AAAGGATCGGGTAACCCGTTGAAACTCCTTCGTGCTTGGGATAG
-GGAATTGGAATTATTTCCCTTGAACGAGGAATTCCCAGTAAGTGCGGGTCATAAGCTCG
CGTTGATTACGTCCCTGCCCTTTGTACACACCGCCCGTCGCTACT-ACCGACTGGACGAT
TTCATGAGGC-TTTTGGACTGTTGC-AATTGGCGAT--------------TCGTCGGCAT
TTGTATCGGGAATCTATCCGAATGGTATCGTTTGGAGGAAGT------------------
------------------------------------------------------------
------
>Comesomatidae_Astomonema_sp._NCM-2006_DQ408759
-----------------------------------------CTGGTTGATTCTGCCAGTG
GTCATATGCTTGTCTC-AAAGATTAAGCCATGCATGTCT-AAGCACAAGC---TGAAAGA
A-AGTGAAGCCGCGAATAGCTCATTACAACAGCCATCG-TTTACTTGA---TCTTGAAAT
CC--TACTTGGATAACTGTGGCAA-TTCTAGAGCTAATAC-ACGCAACCAAGCTCTGA-T
C-CTTTGGGTGAAGAGTGCATTTATTAGAA-CAAAACCAATCGGACTTCGG--TCTGCTT
-TTTGGTGAATCTGAATAAC-TCAGCCGATCGCACAGT-CTTGTACTGGCGACGTATC-T
TTC------AAGTGTCTGCCTTATCAAC-TGTTGATGGTAGTTTATGCGACTACCATGGT
TGTGACGGGTAACGGAGAATAAGGGTTCGACTCCGGAGAGGGAGCCTGAGAAACGGCTAC
CACATCCAAGGAAGGCAGCAGGCGCGCAAATTACCCAATCTCGGCA---AGAGGAGGTAG
TGACGAAAAATAACGAGA-CGGTTCTCAAT-GAGGCCCGT-TATCGGAATGAGTAC----
-AACCCAAACCCTTTAACGAGGATCTATCAGAGGGCAAGTCTGGTG-CCAGCAGCCGCGG
TAATTCCAGCTCTGAAGGTGTATACCACCGTTGTTGCGGTTAAAACGCTCGTAGTTGGAT
CTTC--GTTCGTGGGGCTGGTACTCTC-AGTTGAGAGTTACT-GGTTT--CCTGAACTG-
--AT--ACAGTTGGTTTTCGCTTG--G-TGCCCTTTATTGGGTG-CCTTGCGTGGCTAGC
AAGT--TTGCTTTGAAAAAATTAGAGTGCTCAAAACAGGCG----AATGCCTGAATAATG
GTGCATGGAATAATGGAATAGGATCTTGGTC--CTATTTTGT-TGGTTTTTGGGAGC-CA
AGATAATGATTGAGAGGGACAG--ACGGGGGCATTCGTATTGCGACGTTAGAGGTG-AAA
TTCTTGGATCGTTGCAAGACGAACAACTGCGAAAGCATTTGCCAAGAATGTTTTCATTAA
TCAAGAACGAAAGTTAGAGGTTCGAAGGCGATCAGATACCGCCCTAGTTCTAACC-GTAA
ACGATGCCAACTAGCGATCTGGCGGCG-TTATTTGT--TGACCTGCCAGGGAGCTTCCTG
GAAACGAAAGTTTTTCGGTTCCGGGGGAAGTATGGTTG-CAAAGCTGAAACTTAAAGGAA
TTGACGGAAGGGCACCACCAGGAGTGGAGCCTGCGGCTTAATTTGACTCAACACGGGAAA
ACTCACCCGGCCCGGACACTGTAAGGATTGACAGATTGATAGCTCTTTCTTGATTCGGTG
GGTGGTGGTGCATGGCCGTTCTTAGTTGGTGGA-GCGATTTGTCTGGTTAATTCCGATAA
CGAACGAGACTCT--AT-CCTACT-AAATAGC----AAGT-GGAT-CGC--CAGTCTGCA
GTGCTTCTTA--GAGGGACAAGCAGCTTTCAGCTGCACGAAAATGAGCAATAACAGGTCT
GTGATGCCCTTAGATGTCCGGGGCTGCACGCGCGCTACACTGAAAGGTTCA-GCGTGCAA
GAAA--CCTTACCCG-AAAGGGTTGGGTAACCCAATGAAATCCTTTCGTGATTGGGATAG
-GGGATTGCAATTATTCTCCTTGAACGAGGAATTCCCAGTAAGTGCGGGTCATCAGCTCG
CGCTGATTACGTCCCTGCCCTTTGTACACACCGCCCGTCGCTGCC-CGGAACTGAGCCGT
TTCGAGAAGA-GCAGGGACTGCTGG-TTGGTGACCTTTTGAGGTTGCCTATTGG------
------TGGAAACTGCTTTAATCGGTATGGCTTGAACCGGGCAAAAGTCGTAACAAGGTT
TCCGTAGGTGAACC----------------------------------------------
------
>Comesomatidae_Sabatieria_pulchra_FJ040466
------------------------------------------------------------
---------------------------------ATGTTT-AAGCAGAAGC---CGCACAA
C-GGTAAAGCCGCGAATGGCTCATTACAACAGCCGTCG-TTT-CTTGG---ATCTCTAAT
TT--TACTTGGATAACTGTGGTAA-TTCTAGAGCTAAKAC-ACGCACTAAAGCTCTGA-C
C-TTAC--GGAACGAGCGCATTTATTAGAA-CAAAACCAATCGGGTTTCGG--CCCGTTC
-GTTGGTGACTCTGAATAAC-TCTGCCGATCGCACGGT-CTCGCACCGGCGACGTATC-T
TTC------AAGTGTCTGCCTTATCAAC-TTTCGATGGTAGTTTATGTGCCTACCATGGT
TGTAACGGGTAACGGAGAATAAGGGTTCGACTCCGGAGAGGGAGCCTGAGAAACGGCTAC
CACATCCAAGGAAGGCAGCAGGCGCGCAAATTACCCACTCTCGGCA---CGAGGAGGTAG
TGACGAAAAATAACGAGA-CGGATCTCTTT-GAGGCCCGT-TATCGGAATGAGAAC----
-AATTCAAATCCTTTAACGAGGATCTAGCGGAGGGCAAGTCTGGTG-CCAGCAGCCGCGG
TAATTCCAGCTCCGCAGGTGTATATCTATGCTGCTGCGGTTAAAAAGCTCGTAGTTGGAT
CTGC--GTGCTCGGAACTGGTTGGCTC-ACTGAGTTCAAACT-GGTCT--CCGGCGCTT-
--TA--TTGGCTGGTTTTCCCTTG--A-TGCTCTTAACCGGGTG-TCTTGGGTGGCTAGC
ACGT--TTACTTTGAAAAAATTAGAGTGCTCAATACAGGCGTA--AAGCCTTGAATAGTG
GTGCATGGAATAATAGAATAGGACCTCGGCT--CTATTTTGT-TGGTTTTCGGAACG-CG
AGGTAATGATTAAGAGGGACAG--ACGGGGGCATTCGTATTGCGACGTTAGAGGTGAAAA
TTCTTGGATCGTCGCAAGACGGACGACTGCGAAAGCATTTGCCAAGAATGTTTTCATTAA
TCAAGAACGAAAGTTAGAGGTTCGAAGGCGATCAGATACCGCCCTAGTTCTAACC-GTAA
ACGATGCCAACTAGCGATTCGCAGGCG-TTAAACAA--CGACCTTGCGGGCAGCTTCCCG
GAAACGAAAGTGTTCGGGTTCCGGGGGAAGTATGGTTG-CAAAGCTGAAACTTAAAGGAA
TTGACGGAAGGGCACCACCAGGAGTGGAGCCTGCGGCTTAATTTGACTCAACACGGGAAA
ACTCACCCGGCCCGGACACCGTAAGGATTGACAGATTGAGAGCTCTTTCTTGATTCGGTG
GGTGGTGGTGCATGGCCGTTCTTAGTTGGTGGA-GCGATTTGTCTGGTTTATTCCGATAA
CGAACGAGACTCT--AG-CCTACT-AAATAGT----GGGC-GGAT-TCTTTCTGTCCGCA
ACACTTCTTA--GAGGGACAAGCGGTGTTCAGCCGCACGAGATTGAGCAATAACAGGTCT
GTGATGCCCTTAGATGTCCGGGGCTGCACGCGCGCTACACTGAAGGAATCA-GCGTGCTT
TCTGA-CCTTGCCCG-AAAGGGCTGGGTAACCCGATGAAAATCCTTCGTGATTGGGATAG
-GGACTTGCAATTATTTCCCTTGAACGAGGAATTCCCAGTAAGTGTGGGTCATAAGCTCG
CGTTGATTACGTCCCTGCCCTTTGTACACACCGCCCGTCGCTGCC-CGGAACTGAGCCGT
TTCGAGAAGA-ACAGGGACCGTCGTTGAAGGGCCTTA-------------ACGGGCTTTT
CTCTGATAGAAACTGTTTTAATCGCAGTGGCTTGAACCGGGC------------------
------------------------------------------------------------
------
>Desmodorinae_Epsilonema_sp_FJ182218
------------------------------------------------------------
-------------------------------------CT-CAGCATGAGC---CTCAAAA
T-GGTGAAGCCGCGAATGGCTCATTACAACAGCCGTTG-TTT-CTTGG---AT-CTTACT
TT--TACTTGGATAACTGTGGTAA-TTCTAGAGCTAATAC-ATGCACTCAATCCCCGA-C
C-TTGC--GGAAGGGGAGCATTTGTTAGAC-CAAAATCTCCCAGCTTCG----GCTGAGT
-TTTGGTGACTCTGAATAAC-TTTGCAGATCGCACGGTCCTCGCACCGGCGACTCGTC-T
TTC------AAGTGTCTGCCCTATCAAC-TTTCGATGGTAGTTTATGCGCCTACCATGGT
TTTAACGGGTAACGGAGAATGAGGGTTCGACTCCGGAGAGGGAGCCTGAGAAACGGCTAC
CACATCCAAGGAAGGCAGCAGGCGCGCAAATTACCCACTCTCAGCA---CGAGGAGGTAG
TGACAAAAAATAACAAGG-GCGCTCGCTTT-GCGGTCGCC-CATTGGAATGGGTAC----
-AATTTAAACCCTTTAACGAGGATCTATTGGAGGGCAAGTCTGGTG-CCAGCAGCCGCGG
TAATTCCAGCTCCAATAGCATATACCAATGCTGTTGCTGTTAAAACGCTCGTAGTTGGAT
CTAT--CC-AGAGTGCATGGTCGGCCT-CAATGGTCTGTACT-GTGTC--ACGATGGAA-
--CG--TTTGCTGGTCTTCTCCAG--T-TGCTCTTCACTGAGTG-GCTGGAGTGGCTAGC
GCCT--TTACTTTGAAAAAATTAGAGTGCTCAAAACAAGCGTT--ACGGCTCGAATAGTG
GTGCATGGAATAATGGAATAGGATCTCGGTT--CTATTTTGT-TGGTTTTAGGAGCA--G
AGATAATGATAAAAAGGAACGGTCCCGGGGACATTTGTATTTCGGCGCTAGAGGTG-AAA
TTCTTGGATCGCTGAACGACAAACAACTGCGAAAGCATTTGTCAAGGATGTTTTCATTAA
TCAAGAACGAAAGTTAGAGGTTCGAAGGCGATCAGATACCGCCCTAGTTCTAACC-GTAA
ACGATGCCAATTAGCGATTGGTCGGCG-TTGTTTT---TGACCCGATCAGCAGCTTTCCG
GAAACGAAAATCTTTCGGTTCAGGGGGAAGTATGGTTG-CAAAGCTGAAACTTAAAGGAA
TTGACGGAAGGGCACCACCAGGAGTGGAGCCTGCGGCTTAATTTGACTCAACACGGGGAA
ACTCACCCGGCCCGGACACTGTAAGGATTGACAGATTGATAGCTCTTTCTTGATTCAGTG
GTTGGTGGTGCATGGCCGTTCTTAGTTGGTGGA-GCGATTTGTCTGGTTAATTCCGATAA
CGAACGAGACTCT--AG-CCTGCT-AAATAGT----CTGC-CGAT---CATTTGTCAGCA
GTACTTCTTA--GAGGGACAAGCAGCGTTTAGCTGCAGGAAGTTGAGCAATAACAGGTCT
GTGATGCCCTTAGATGTCCGGGGCTGCACGCGCGCTACACTGCAGATATCA-ACTAGTGA
GTCCT-CCTTGTCCG-AAAGGACTGGGTAACCTGGTGAAACATCTGCGTGATTGGGATAG
-TGATTTGCAATTATCTCACTTGAACGAGGAATTCCTAGTAAGTGTGGGTCATCAGCTCA
TGCTGACTGCGTCCCTGCCCTTTGTACACACCGCCCGTCGCTATG-AGGGATTGACTGGC
TTGTCGAAGT-GTTGTGATCACGGCTTGGGTGGGG---------------CAACTCGCCT
GAAATGGGAAAACCTAATTAAAATGAGTCAGTTAAACCACA-------------------
------------------------------------------------------------
------
>Desmodorinae_Robbea_hypermnestra_Y16921
---------------------------GAATTCGTCGCAACCTGGTTGAACCTGCCAGTG
GTCATATGCTTGTCTC-AAAGATTAAGCCATGCATGTCT-AAGCATGAGC---CGAATTA
T-GGTGAAGCCGCGAATGGCTCATTACAACAGCCGTTG-TTT-CTTGG---AT-CTTACT
T---TACTTGGATAACTGTGGTAA-TTCTAGAGCTAATAC-ATGTATTCAAGCTCCGC-C
C-TCAC--GGAAGGAGTGCATTTATTAGAC-CAAGACCAATCAGGCTCTG---CCTGTGA
-TCTGGTGACTCTGAATAAC-TTTGCTGATCGCATGGTCCTAGCACCGGTGACATATC-T
TTC------AAGTGTCTGCCCTATCAAC-TTACGATGGTAGTTTATGTGCCTACCATGGT
TGTAACGGGTAACGGAGAATAAGGGTTCGACTCCGGAGAGGGAGCCTGAGAAATGGCTAC
CACATCCAAGGAAGGCAGCAGGCGCGCAAATTACCCACTCTCAGTA---CGAGGAGGTAG
TGACGAAAAATAACGAGA-CGGTTCTCTTT-GAGGCCCGT-CATCGGAATGGGTAC----
-AATTTAAACCCTTTAACGAGGATCTACTGGAGGGCAAGTCTGGTG-CCAGCAGCCGCGG
TAATTCCAGCTCCAGTAGCATATACCAATGCTGTTGCTGTTAAAAAGCTCGTAGTTGGAT
CGTG--CCATCAGGGTGGGGTCGGTCT-GACGGACCTGTACC-TTACA--CTGAGGATA-
--TA--ATCGCTGGTCTTCCCTTG--G-TTCTCTTTACTGGGTG-CCTTGGGTGGCTAGC
ACGT--TTACTTTGAAAAAATTAGAGTGCTTAAAACAGGCGTT--ACTGCCCGTATAGTG
TTGCATGGAATAATGGAATAGGATCTCGGTT--CTATTTTGT-TGGTTTTAGGAACA-CG
AGATAATGATTAAGAGGGACGG--ACGGGGGCATTCGTATTGCGGCGTTAGAGGCG-AAA
TTCTTGGATCGCCGCAAGACGAACAATTGCGAAAGCATTTGCCAAGAATGTTTTCATTAA
TCAAGAACGAAAGTTAGAGGTTCGAAGGCGATCAGATACCGCCCTAGTTCTAACC-GTAA
ACGATGCCAATTAGCGATCTGCCGGCG-TTAATC-A--TGACCCGGCAGGCAGCTTCCCG
GAAACGAAAATCTTCCGGTTCAGTGGGAAGTATGGTTG-CAAAGCTGGAACTTAAAGGAA
TTGACGGAAGGGCACCACCAGATGTGGAGCCTGCGGCTTAATTTGACTCAACACGGGAAA
ACTCACCCGGCCCGGACACTGTAAGGTTTGACAGATTGATAGCTCTTTCTTGATTCAGTG
GGTGGTGGTGCATGGCCGTTCTTAGTTGGTGGA-GCGATTTGTCTGGTTAATTCCGATAA
CGAACGAGACTCT--AG-CCTGCT-AAATAGT----CTGC-GGAT-CGC-ACTGTCTGCA
GTACTTCTTA--GAGGGACAAGCGGCATTTAGCCGCACGAAATTGAGCAATAACAGGTCT
GTGATGCCCTTAGATGTCCGGGGCTGCACGCGCGCTACACTGAAGGAATCA-ATATGCTT
GTTT--CCTTGTCCG-AGAGGACTGGGTAACCCTTTGAAACTCCTTCGTGATTGGGATAG
-GGAATTGCAATTATTTCCCTTGAACGAGGAATGCCTAGTAAGTGTGGGTCATAAGCTCA
CGTTGATTACGTCCCTGCCCTTTGTACACACCGCCCGTCGCTACT-AGGGAGTGGACGAT
TTATTGAGGT-GTTTGGACGGGAGCAGCTTCGGTCTTT------------TTGGCTGTTT
CTGCTTGCGGAATCTCACCGAGATGCATCGTCTCGACCAAGTAAAAGTCGTAACAAGGTT
TTCGTAGGTGAACCTGCAGAAGGATCAAGCTTGGATCCCGGG------------------
------
>Desmodorinae_Robbea_sp_EU784735
---------------------------------------------------CTGCCAGTG
GTCATATGCTAGTCTC-AAAGATTAAGCCATGCATGTCT-AAGCATGAGC---CGAATTA
T-GGTGAAGCCGCGAATGGCTCATTACAACAGCTGTTG-TTT-CTTGG---AT-CTTACT
T---TACTTGGATAACTGTAGTAA-TTCTAGAGCTAATAC-ATGCAATTCAGCTCTGA-C
C-TCATGAGGAAGGAGTGCATTTGTTAGAC-CAAAACCAATCAGACTTTGG--TCTGTTG
-TTTGGTGACTCTGAATAAC-TCTGCTGATCGCATGGTCCTTGTACTGGCGACATATC-T
TTC------AAGTGTCTGCCCTATCAAC-TTTCGATGGTAGTTTATGTGGCTACCATGGT
TGTAACGGGTAACGGAGAATAAGGGTTCGACTCCGGAGAGGGAGCCTGAGAAATGGCTAC
CACATCCAAGGAAGGCAGCAGGCGCGCAAATTACCCACTCTCAGAT---CGAGGAGGTAG
TGACGAAAAATAACGAGA-TGGTTCTCTTT-GAGGCCCAT-CATCGGAATGGGTAC----
-AATTTAAACCCTTTAATGAGGATCTATTGGAGGGCAAGTCTGGTG-CCAGCAGCCGCGG
TAATTCCAGCTCCAATAGCATATACCAATTCTGCTGCTGTTAAAAAGCTCGTAGTTGGAT
CTTT--TC-TGAGGATGCAGTCTGTCT-CTGTGACATGTACT-GTATT--CCAAAGATT-
--CA--CCCACTGGTCTGGTCATG--G-TCCTCTTGACTGAGTG-CTTTGGCTGGCTAGT
ATGT--TTACTTTGAAAAAATTAGAGTGCTCAAAACAGGCGCT--CCAGCCTGCATAGTG
GTGCATGGAATAATGGAATAGGATCTCAGTT--CTATTTTGT-TGGTTTTAAGAGCG-TG
AGATAATGATTAAGAGGGACAG--ACGGGGGCATTCGTATTGCGGCGTTAGAGGTG-AAA
TTCTTGGATCGCCGCAAGACGAACAACTGCGAAAGCATTTGCCAAGAATGTTTTCATTAA
TCAAGAACGAAAGTTAGAGGTTCGAAGGCGATCAGATACCGCCCTAGTTCTAACC-GTAA
ACGATGCCAATTAGCGATCTGCTGGTG-TTAATC-A--TGACCTAGCAGGCAGCTTTCCG
GAAACGAAAATCTTTCGGTTCAGGGGGAAGTATGGTTG-CAAAGCTGAAACTTAAAGGAA
TTGACGGAAGGGCACCACCAGGCGTGGAGCCTGCGGCTTAATTTGACTCAACACGGGAAA
ACTCACCCGGCCCGGACACTGTAAGGATTGACAGATTGATAGCTCTTTCTTGATTCAGTG
GGTGGTGGTGCATGGCCGTTCTTAGTTGGTGGA-GCGATTTGTCTGGTTAATTCCGATAA
CGAACGAGACTCT--AG-CCTGCT-AAATAGT----CTGC-GGAT-CGC-ACTGTCTGCA
GTACTTCTTA--GAGGGACAAGCGGCATTTAGCCGCACGAAATTGAGCAATAACAGGTCT
GTGATGCCCTTAGATGTCCGGGGCTGCACGCGCGCTACACTGAAGGAATCA-ATATGCTT
GTTT--CCTTGTCCG-AGAGGACTGGGTAACCCTTTGAAACTCCTTCGTGATTGGGATAG
-GGAATTGCAATTATTTCCCTTGAACGAGGAATGCCTAGTAAGTGTGGGTCATAAGCTCA
CGTTGATTACGTCCCTGCCCTTTGTACACACCGCCCGTCGCTACT-AGGGAGTGGACGAT
TTATTGAGGT-GTTTGGACGGGAGCAGCTTCGGTCTAT------------TTGGCTGTTT
CTGCTTGCGGAATCTCACCGAGATGCATCGTCTCGACCAAGTAAAAGTCGTAACAAGGTT
TCCGTAGGTGAACC----------------------------------------------
------
>Desmodorinae_Desmodora_sp_JX463181
------------------------------------------------------------
------------------------------------------------------------
------------------------------------------------------------
---------------------------------------C-ATGCAGCCAAGCTCCAA-C
C--TTT--GGAAGGAGCGCATTTATTAGAC-CAAGACCAATCAGGCTTT-G--CCTGGAA
-TCTGGTGACTCTGAATAAC-TTTGCTGATCACATGGT-CTAGCACCGGTGACATATC-T
TTC------AAGTGTCTGCCCTATCAAC-TTTCGATGGTAGTTTATGTGCCTACCATGGT
GGTAACGGGTAACGGAGAATAAGGGTTCGACTCCGGAGAGGGAGCCTGAGAAATGGCTAC
CACATCCAAGGAAGGCAGCAGGCGCGCAAATTACCCAATCTCGGTA---CGAGGAGGTAG
TGACGAAAAATAACGAGA-CAGTTCTCTAT-GAGGCCTGT-CATCGGAATGGGTAC----
-AATTCAAACCCTTTAACGAGGATCTATTGGAGGGCAAGTCTGGTG-CCAGCAGCCGCGG
TAATTCCAGCTCCAATAGCATATACCAATTCTGTTGCTGTTAAAAAGCTCGTAGTTGGAT
CGTA--TT-CGAAGGTGGAGTCTGTCT-CAATGACATGTACT-CTGTC--CTGAGAATT-
--AT--ATTGCTGGTTTTCCCCTG--A-TGCCTTTCAAAGGGTG-TCTTGGGTGGCTGGC
GCGT--TTACTTTGAAAAAATTAGAGTGCTCAAAACAGGCGTT--ACTGCCTGCATAGTG
GTGCATGGAATAATGGAATAAGATCTCGTAT--CTATTCTGT-TGGTGTTAGGAGCG-CG
AGATAATGATTAAGAGGGACAG--ACGGGGGCATTCGTATTGTGGCGTTAGAGGTG-AAA
TTCTTGGATCGCTGCAAGACGAACAATTGCGAAAGCATTTGCCAAGAATGTTTTCATTAA
TCAAGAACGAAAGTTAGAGGTTCGAAGGCGATCAGATACCGCCCTAGTTCTAACC-GTAA
ACGATGCCAATTAGCGATCTGCTGGTG-TCTTTG-T--TGACTCAGCGGGCAGCTTCCCG
GAAACGAAAATCTTTGGGTTCAGGGGGAAGTATGGTTG-CAAAGCTGAAACTTAAAGGAA
TTGACGGAAGGGCACCACCAGATGTGGAGCCTGCGGCTTAATTTGACTCAACACGGGAAA
ACTCACCTGGCCAGGACACTGTAAGGATTGACAGATTGATAGCTCTTTCTTGATTCAGTG
GGTGGTGGTGCATGGCCGTTCTTAGTTGGTGGA-GCGATTTGTCTGGTTAATTCCGATAA
CGAACGAGACTCT--AG-CCTGCT-AAATAGT----CTGT-GGAT-TGC-CCTGTCTGCA
GTACTTCTTA--GAGGGACAAGCGGCATTTAGCCGCACGAGATTGAGCAATAACAGGTCT
GTGATGCCCTTAGATGTCCAGGGCTGCACGCGCGCTACACTGAAGGAATCA-ACATGCTT
GTTT--CCTTGTCCG-AAAGGTCTGGGTAACCCTTTGAAACTCCTTCGTGCTTGGGATAG
-GGAATTGTAATTATTTCCCTTGAACGAGGAATATCTAGTAAGTGTGGGTCATCAGCTCA
CGTTGATTACGTCCCTGCCCTTTGTACACACCGCCCGTCGCTACA-AGAGACGGAACCAC
TTACTGAGGT-TTTTGGACCGGAGT-CGCGT-----------------------------
------------------------------------------------------------
------------------------------------------------------------
------
>Desmodorinae_Xyzzors_sp_Y16923
-----------TGGAATTCGGCTTAATTCG--TCGACAACCTG-GTTGATCCTGCCAGTG
GTCATATGCTTGTCTC-AAAGATTAAGCCATGCATGTCT-AAGCATGAGC---CGAATTA
T-GGTGAAGCCGCGAATGGCTCATTACAACAGCCTTTG-TTT-CTTGG---AT-CTTG-A
AC--TACTTGGATAACTGTGGTAA-TTCTAGAGCTAATAC-ATGCAACCAAGCTCTGA-C
C-TTGG--GGAAGGAGTGCATTTGTTAGAC-CAAGACCAATCAGGCTTT-G--CCTGGAA
-TCTGGTGACTCTGAATAAC-TTTGCTGATCACACGGTCCTAGCACCGGTGACATATC-T
TTC------AAGTGTCTGCCCTATCAAC-TTTCGATGGTAGTTTATGTGCCTACCATGGT
GTTAACGAGTAACGGAGAATAAGGGTTTGACTCCGGAGAGGGAGCCTGAGAAATGGCTAC
CACATCCAAGGAAGGCAGCAGGCGCGCAAATTACCCACTCTCAGAA---CGAGGAGGTAG
TGACGAAAAATAACGAGA-TGGTTCTCTAT-GAGGCCCAT-CATCGGAATGGGTAC----
-AATTTAAACCCTTTAACGAGGATCTATTGAA-GGCAAGTCTGGTG-CCAGCAGCCGCGG
TAATTCCAGCTCCAATAGCATATGCCAACGTTGCTGCTGTTGAAAAGCTCGTAGTTGGAT
CG-T--TC-CGAGGATGGAGTCTGTCT-CAAGGACATGCACTCTTGGT--CCAAGGATG-
--TT--TTCGCTGGTTTTCCTCTG--G-TGCTCTTCACCGAGTG-TCAGGGGTGGCTAGC
ACGT--TTACTTTGAAAAAATTAGAGTGCTCAAAACAGGCGTT--ACTGCCTGAATAGTG
GTGCATGGAATAATGGAATAGGATCTCAGTT--CTATTTTGT-TGGTTTTAGGGGCA-TG
AGATAATGATTAAGAGGGACAG--ACGGGGGCATTCGTATTGTGGCGTTAGAGGTG-AAA
TTCTTTGATCGCTGCAAGACGAACAACTGCGAAAGCATTTGCCAAGAATGTTTTCATTAA
TCAAGAACGAAAGTTAGAGGTTCGAAGGCGATCAGATACCGCCCTAGTTCTAACC-GTAA
ACGATGCCAATTAGCAATCTGCTGGCG-TTAATC-A--TGACCCAGCAGGCAGCTTCCCG
GAAACGAAAATCTTTCGGTTCAGGGGGAAGTATGGTTG-CAAAGCTGAAACTTAAAGGAA
TTGACGGAAGGGCACCACCAGATGTGGAGCCTGCGGCTTAATTTGACTCAACACGGGAAA
ACTCACCCGGCCCGGACACTGTAAGGATTGACAGATTGATAGCTCTTTCTTGATTCAGTG
GGTGGTGGTGCATGGCCGTTCTTAGTTGGTGGA-GTGATTTGTCTGGTTAATTCCGATAA
CGAACGAGACTCT--AG-CCTGCT-AAATAGT----CTGT-AGAT-CTC-TTTGTCTGCA
GTACTTCTTA--GAGGGACAAGCGGCTTTTAGCCGCACGAAATTGAGCAATAACAGGTCT
GTGATGCCCTTAGATGTCCGGGGCTGCACGCGCGCTACACTGAAGGAATCA-ACATGCAT
GTTT--CCTTGTCTG-AAAGGACTGGGTAACCCTTTGAAACTCCTTCGTGCTTGGGATAG
-GGAATTGTAATTATTTCCCTTGAACGAGGAATATCCAGTAAGTGTGGGTCATAAGCTCA
CGTTGATTACGTCCCTGCCCTTTGTACACACCGCCCGTCGCTACG-ACCGAGTGAACTGT
TTGCTGAGGT-GATTGGACCGGGGT-CGCTTTGGTT---------------TTACTGAAG
TGACTTTGGAAATTTCTCCAAAGTTGATGGTTTCGAGGACGTAAAAGTCGTAACAAGGTT
ATCGTAGGTGAACCTGCAGAAGGATCAAGCTTGGATCCCGGG------------------
------
>Desmodorinae_Desmodora_marci_JX463180
------------------------------------------------------------
------------------------------------------------------------
------------------------------------------------------------
------------------------------GAGCTAATAC-ATGAGAGCAAGCTCTGA-C
C-TTTT--TGGAGGAGTGCATTTATTAGAC-CAAGACCAATCAGGCTTTG---CCTGGAA
-TCTGGTGACTCTGAATAAC-TTTGCTGATCACACGGTCCTAGTACCGGTGACATATC-T
TTC------AAGTGTCTGCTCTATCAAC-TTTCGATGGTAGTTTATGTGCCTACCATGGT
GGTAACGGGTGACGGAGAATAAGGGTTCGACTCCGGAGAGGGAGCCTGAGAAATGGCTAC
CACATCCAAGGAAGGCAGCAGGCGCGCAAATTACATACTCTCAGTC---CGAGGATGTAG
TGACGAAAAATAACGAGA-CGGTTCTCTAT-GAGGCCCGT-CATCGGAATGGGTAC----
-AATTTAAACCCTTTAACGAGGATCTATTTGAGGGCAAGTCTGGTG-CCAGCAGCTGCGG
TAATTCCAGCTCAAATAGCATATAGCAATTCTGTTGCTGTTAAAAAGCTCGTAGTACGAT
CACT--TC-TGAGGGTGGAGTCTGTCT-CACGGACATGTACT-TCATTTCCCGAGGATA-
--TA--TCAGCTGGTTTTCCCTTT--A-TGCCTTTCATAGGGTG-TCCTGGGTGGCTAGC
ACGT--TTACTTTGAAAAAATTAGAGTGCTCAAAACAGGCGTT--ACTGCCCGAATAGTG
GTGCATGGAATAATGGAATAGGATCTCGGTT--CTATTTTGT-TGGTTTTAGGAGCG-CG
AGATAATGATTAAGAGGGACGG--ACGGGGGCATTCGTATTGTGGCGTTAGAGGTG-AAA
TTCTTGGATCGCTGCAAGACGAACAATTGCGAAAGCATTTGCCAAGAATGTTTTCATTAA
TCAAGAACGAAAGTTAGAGGTTCGAAGGCGATCAGATACCGCCCTAGTTCTAACC-GTAA
ACGATGCCAATTAGCAATCTGCTGGCG-TTAATC-A--TGACCCAGCAGGCGGCTTCCCG
GAAACGAAAATCTTTCGGTTCAGGGGGAAGTATGGTTG-CAAAGCTGAAACTTAAAGGAA
TTGACGGAAGGGCACCACCAGATGTGGAGCCTGCGGCTTAATTTGACTCAACACGGGAAA
ACTCACCCGGCCCGGACACTGTAAGGATTGACAGATTGATAGCTCTTTCTTGATTCAGTG
GGTGGTGGTGCATGGCCGTTCTTAGTTGGTGGA-GCGATTTGTCTGGTTAATTCCGATAA
CGAACGAGACTCT--AG-CCTGCT-AAATAGT----CTGC-AGAT-CGC-ACTGTTTGCA
GTACTTCTTA--GAGGGACAAGCGGCATTTAGCCGCACGAAATTGAGCAATAACAGGTCT
GTGATGCCCTTAGATGTCCGGGGCTGCACGCGCGCTACACTGAAGGAATCA-ACATGCTT
GTTT--CCTTGTCCG-AAAGGACTGGGTAACCCTTTGAAACTCCTTCGTGATTGGGATAG
-GGAATTGTAATTATTTCCCTTGAACGAGGAATATCCAGTAAATGTGGGTCATAAGCTCA
CGTTGATTACGTCCCTGCCCTTTGTACACACCGCCCGTCGCTACA-AGAGACGGATCCAT
TTACTGAGGT-CTTTGGACTGGAAC-CACGTTGGTT--------------TCGACTGATG
TGGCATCGGAAATTAGCCCTAAGTTGATGG------------------------------
------------------------------------------------------------
------
>Desmodorinae_Metachromadora_remanei_AM234620
------------------------------------------------------------
------------------------------------------------------------
----------CGCGAATGGCTCATTACAACAGCCGTTG-TTT-CTTGG---AT-CTTGAT
T---TACTTGGATAACTGTGGTAA-TTCTAGAGCTAATAC-ATGCAACCAAGCTCCGA-C
C-TTGC--GGAAGGAGCGCATTTATTAGAC-CAAGACCAATCGGGCTCTG---CCTGACT
-TTTGGTGACTCTGAATAAC-TTTGCTGATCACACGGT-CTAGCACCGGTGACATATC-T
TTC------AAGTGTCTGCCCTATCAAC-TTTCGATGGTAGTTTATGTGCCTACCATGGT
TGTAACGGGTAACGGAGAATAAGGGTTCGACTCCGGAGAGGGAGCCTGAGAAATGGCTAC
CACATCCAAGGAAGGCAGCAGGCGCGCAAATTACCCAATCTCAGTT---TGAGGAGGTAG
TGACGAAAAATAACGAGA-CGGTTCTCTAT-GAGGCCCGT-CATCGGAATGAGTAC----
-AATTTAAACCCTTTAATGAGGATCTATTGGAGGGCAAGTCTGGTG-CCAGCAGCCGCGG
TAATTCCAGCTCCAATAGCATATGCCAATTCTGTTGCTGTTAAAAAGCTCGTAGTTGGAT
CTTT--TC-CGAGGAGCCAGTCTGCCT-CAAGGGTACGTACT-GGTTT--CCGAGGATT-
--TT--TCTGTCGGTTTTCCCGCG--G-TGCTCTTCACCGGGTG-TCGCGGGTGGCTGGC
GCTA--TTACTTTGAAAAAATTAGAGTGCTCAAAACAGGCGTT--ACTGCCCGAATAGTG
GTGCATGGAATAATGGAATAGGATCTCGGTT--CTATTTTGT-TGGTTTTAGGAGTG-TG
AGATAATGATTAAGAGGGACAG--ACGGGGGCATTCGTATTGCGGCGTTAGAGGTG-AAA
TTCTTGGATCGCCGCAAGACGAACAACTGCGAAAGCATTTGCCAAGAATGTTTTCATTAA
TCAAGAACGAAAGTTAGAGGTTCGAAGGCGATCAGATACCGCCCTAGTTCTAACC-GTAA
ACGATGCCAATTAGCGATCTGCTGGCG-TTAATC-A--TGACCCAGCAGGCAGCTTCCCG
GAAACGAAAATCTTTCGGTTCAGGGGGAAGTATGGTTG-CAAAGCTGAAACTTAAAGGAA
TTGACGGAAGGGCACCACCAGATGTGGAGCCTGCGGCTTAATTTGACTCAACACGGGAAA
ACTCACCCGGCCCGGACACTGTAAGGATTGACAGATTGACAGCTCTTTCTTGATTCAGTG
GGTGGTGGTGCATGGCCGTTCTTAGTTGGTGGA-GCGATTTGTCTGGTTAATTCCGATAA
CGAGCGAGACTCT--AG-CCTGCT-AAATAGT----TTGC-GGAT-CGT-TCCGTCCGCG
GTACTTCTTA--GAGGGACAAGCGGCATATAGCCGCACGAAATTGAGCAATAACAGGTCT
GTGATGCCCTTAGATATCCGGGGCTGCACGCGCGCTACACTGAAGGAATCA-ATATGCCT
CTTC--CCTTGTCCG-AAAGGACTGGGTAACCCTTTGAAACTCCTTCGTGATTGGGATAG
-CGAATTGTAATTATTTCGCTTGAACAAGGAATATCCAGTAAGTGTGGGTCATAAACTCA
CGTTGATTACGTCCCTGCCCTTTGTACACACCGCCCGTCGCTACG-AGGGATGGCGCCAT
TTACTGAAAT-TACTGGACCGAGGCTGCTCCAGGTT----------------CGCCTGGG
TAGTTTTGGAAATTTACTTTAAGTTGATGGCGTGGACCACGTAAAAGTCGTAACAAGGTT
TTCGTAGGTGAACCTGCAGCAGGATCA---------------------------------
------
>Desmodorinae_Metachromadora_sp_FJ040469
------------------------------------------------------------
---------------------------------ATGTCT-AAGCATGAGC---CGAATTC
T-GGTGAAGCCGCGAATGGCTCATTCCAACAGCCGTTG-TTTCCTTGG---ATCCTTGAT
T---TCCTTGGATAACTGTGGTAATTTCTAGAGCTAATAC-ATGCAACCAAGCTCCGA-C
C-TTGC--GGAAGGAGCGCATTTATTAGAC-CAAGACCAATCGGGCTCCTG--CCTGACT
TTTTGGTGACTCCTAATAACTTTTGCTGATCACACGGT-CTAGCACCGGTGACATATCTT
TTC------AAGTGTCTGCCCTATCAACTTTTCGATGGTAGTTTATGTGCCTACCATGGT
TGTAACGGGTAACGGAGAATAAGGGTTCGACTCCGGAGAGGGAGCCTGAGAAATGGCTAC
CACATCCAAGGAAGGCAGCAGGCGCGCAAATTACCCAATCTCAGTT---TGAGGAGGTAG
TGACGAAAAATAACGAGA-CGGTTCTCTAT-GAGGCCCGT-CATCGGAATGAGTAC----
-AATTTAAACCCTTTAATGAGGATCTATTGGAGGGCAAGTCTGGTG-CCAGCAGCCGCGG
TAATTCCAGCTCCAATAGCATATGCCAATTCTGTTGCTGTTAAAAAGCTCGTAGTTGGAT
CTTT--TC-CGAGGAGCCAGTCTGCCT-CAAGGGTACGTACT-GGTTT--CCGAGGATT-
--TT--TCTGTCGGTTTTCCCGCG--G-TGCTCTTCACCGGGTG-TCGCGGGTGGCTGGC
GCTA--TTACTTTGAAAAAATTAGAGTGCTCAAAACAGGCGTT--ACTGCCCGAATAGTG
GTGCATGGAATAATGGAATAGGATCTCGGTT--CTATTTTGT-TGGTTTTAGGAGTG-TG
AGATAATGATTAAGAGGGACAG--ACGGGGGCATTCGTATTGCGGCGTTAGAGGTG-AAA
TTCTTGGATCGCCGCAAGACGAACAACTGCGAAAGCATTTGCCAAGAATGTTTTCATTAA
TCAAGAACGAAAGTTAGAGGTTCGAAGGCGATCAGATACCGCCCTAGTTCTAACC-GTAA
ACGATGCCAATTAGCGATCTGCTGGCG-TTAATC-A--TGACCCAGCAGGCAGCTTCCCG
GAAACGAAAATCTTTCGGTTCAGGGGGAAGTATGGTTG-CAAAGCTGAAACTTAAAGGAA
TTGACGGAAGGGCACCACCAGATGTGGAGCCTGCGGCTTAATTTGACTCAACACGGGAAA
ACTCACCCGGCCCGGACACTGTAAGGATTGACAGATTGACAGCTCTTTCTTGATTCAGTG
GGTGGTGGTGCATGGCCGTTCTTAGTTGGTGGA-GCGATTTGTCTGGTTAATTCCGATAA
CGAACGAGACTCT--AG-CCTGCT-AAATAGT----TTGC-GGAT-CGT-TCCGTCCGCG
GTACTTCTTA--GAGGGACAAGCGGCAWATAGCCGCACGAAATTGAGCAATAACAGGTCT
GTGATGCCCTTAGATGTCCGGGGCTGCACGCGCGCTACACTGAAGGAATCA-ATATGCCT
CTTC--CCTTGTCCGAAAAGGACTGGGTAACCCTTTGAAACTCCTTCGTGATTGGGATAG
CGAAATTGTAATTATTTCGCTGGAACGAGGAATATCCAGTAAGTGTGGGTCATAAGCTCA
CGTTGATTACGTCCCTGCCCTTTGTACACACCGCCCGTCGCTACGAAGGGAGTGAACCAT
TTATTGAAAGATATTGGACCGGAGT-GGCGTTGGTT--------------TCGACCGACC
TTGCACTGGAAATTTATTTAAAGTGGATGGTTTCGACCACGT------------------
------------------------------------------------------------
------
>Desmodorinae_Desmodora_ovigera_Y16913
-----------------------GAATTCG--TCGACAACCTG-GTTGATCCTGCCAGTG
GTCATATGCTTGTCTC-AAAGATTAAGCCATGCATGTCT-AAGCATGAGC---CGAATAA
T-GGTGAAGCTGCGAATGGCTCATTACAACAGCCGTTG-TTT-CTTGG---AT-CTTG-T
TT--TACTTGGATAACTGTGGTAA-TTCTAGAGCTAATAC-ATGCAACCAAGCTCCGA-C
C--TTT--GGAAGGAGTGCGTTTATTAGAC-CAAGACCAATCAGACATTCG--TCTGTAA
-TTTGGTGACTCTGAATAAC-TTTGCTGATCACACAGTCCTAGCACTGGTGACATATC-T
TTC------AAGTGTCTGCCCTATCAAC-TTTCGATGGTAGTTTATGTGCCTACCATGGT
GGTAACGGGTAACGGAGAATAAGGGTTCGACTCCGGAGAGGGAGCCTGAGAAATGGCTAC
CACATCCAAGGAAGGCAGCAGGCGCGCAAATTACCCACTCTCAACT---CGAGGAGGTAG
TGACGAAAAATAACGAGA-CGGTTCTCTAT-GAGGCCCGT-CATCGGAATGGGTAC----
-AACTTAAACCCTTTAACGAGGATCTATTGGA-GGCAAGTCTGGTG-CCAGCAGCCGCGG
TAATTCCAGCTCCAATAGCGTATGCCAATTCTGTTGCTGTTAAAACGCCCGTAGTTGGAT
CATC--TC-CGAGGACAGAGTCTACTC-AATGGGTACGCACT-CTGAT--CTGAGGATG-
--TT-TTTAGCTGGTTTTCTCATG--G-TGCTCTTCACCGAGTG-TCATGGGTGGCTAGC
ACGT--TTACTTTGAAAAAATTAGAGTGCTCAAAACAGGCGTT--ACTGCCCGAATAGTG
GTGCATGGAATAATAGAATAGGATCTCGGTT--CTATTTTGT-TGGTTTTAGGAGCG-CG
AGATAATGATTAAGAGGGACGG--ACGGGGGCATTCGTATTGCGGCGTTAGAGGTG-AAA
TTCTTGGATCGCCGCAAGACGAACAACTGCGAAAGCATTTGCCAAGAATGTTTTCATTAA
TCAAGGACGAAAGTTAGAGGTTCGAAGGCGATCAGATACCGCCCTAGTTCTAACC-GTAA
ACGATGCCAATTAGCGATCTGCTGGCG-TTACTCAA--TGACCCAGCAGGCAGCTTCCCG
GAAACGAAAATCTTTCGGTTCAGGGGGAAGTATGGTTGCCAAAGCTGAAACTTAAAGGAA
TTGACGGAAGGGCACCACCAGATGTGGAGCCTGCGGCTTAATTTGACTCAACACGGGAAA
ACTCACCCGGCCCGGACACTGTAAGGATTGACAGATTGATAGCTCTTTCTTGATTCAGTG
GGTGGTGGTGCATGGCCGTTCTTAGTTGGTGGA-GTGATTTGTCTGGTTAATTCCGATAA
CGAACGAGACTCT--AG-CCTGCT-AAATAGT----CTAC-AGAT-CGC-ACTGTCTGTA
GTACTTCTTA--GAGGGACAAGCGGCATTTAGCCGCACGAAAATGAGCAATAACAGGTCT
GTGATGCCCTTAGATGTCCGGGGCTGCACGCGCGCTACACTGAAGGAATCA-ACATGCTT
GTTT--CCTTGTCCG-AAAGGACTGGGTAACCCTTTGAAACTCCTTCGTGCTTGGGATAG
-GGAATTGTAATTATTTCCCTTGAACGAGGAATATCCAGTAAGTGTGGGTCATAAGCTCA
CGTTGATTACGTCCCTGCCCTTTGTACACACCGCCCGTCGCTACG-AGGGACGGCGCCGT
TTACTGAAAT-CATCGGACTGAGGA-CAGTCGGGCT--------------TATGTCTGCC
TGTCTTTGGAAACTCGATTTAAGTTGATGGCGTGGACCACGTAAAAGCCGTAACAAGGTT
TTCGTAGGTGAACCTGCAGAAGGATCAAGCTTGGATCCC---------------------
------
>Desmodorinae_Eubostrichus_topiarius_Y16917
--------------------------GAATTCGTCGACAACCTGGTTGATCCTGCCAGTG
GTCATATGCTTGTCTC-AAAGATTAAGCCATGCATGTCT-AAGCATAAGC---CGATAAA
T-GGTGAAGCCGCGAATGGCTCATTACAACAGCCGTTG-TTT-CTTGG---AT-CTTACT
TT--TACTTGGATAACTGTGGTAA-TTCTAGAGCTAATAC-ATGCAACCAAGCTCCAA-C
C-TTAC--GGAAGGAGCGCATTTATTAGAA-CAAAACCAATCAGGCTCCGG--CCTGTTT
-TTTGGTGAATCTGAATAAC-TCTGCTGATCACATGGTCCTAGCACCGGTGACATATC-T
TTC------AAGTGTCTGCCCTATCAAC-TTTCGATGGTAGTTTATATGCCTACCATGGT
TGTAACGGGTAACGGAGAATAAGGGTTCGACTCCGGAGAGGGAGCCTGAGAAATGGCTAC
CACATCCAAGGAAGGCAGCAGGCGCGCAAATTACCCACTCTCAGCT---CGAGGAGGTAG
TGACGAAAAATAACGAGA-CGGTTCTCTTT-GAGGCCCGT-CATCGGAATGGGTAC----
-AATTTAAACCCTTTAACGAGGATCTATTGGAGGGCAAGTCTGGTG-CCAGCAGCCGCGG
TAATTCCAGCTCCAATAGCATATACCAATTCTGCTGCTGTTAAAAAGCTCGTAGTTGGAT
CTTT--TC-CGAGGGTGCGGTCTGTCT-CAAGGACATGTACT-GCATT--CCGAGGATA-
--CT--TTCGCTGGTTTTCCTGTG--G-TGCTCTTTATTGAGTG-TCATGGGTGGCTGGC
AATT--TTACTTTGAAAAAATTAGAGTGCTCAAAACAGGCGTT--ACAGCCCGAATAGTG
GTGCATGGAATAATGGAATAGGATCTCGGTT--CTATTTTGT-TGGTTTTAGGGGCG-CG
AGATAATGATTAAGAGGGACAG--ACGGGGGCATTCGTATTGCGGCGTTAGAGGTG-AAA
TTCTTGGATCGCCGCAAGACGAACAACTGCGAAAGCATTTGCCAAGAATGTTTTCATTAA
TCAAGAACGAAAGTTAGAGGTTCGAAGGCGATCAGATACCGCCCTAGTTCTAACC-GTAA
ACGATGCCAATTAGCGATCTGCTGGCG-TTAATC-A--TGACCCAGCAGGCAGCTTCCCG
GAAACGAAAATCTTTCGGTTCAGGGGGAAGTATGGTTG-CAAAGCTGAAACTTAAAGGAA
TTGACGGAAGGGCACCACCAGGCGTGGAGCCTGCGGCTTAATTTGACTCAACACGGGAGA
ACTCACCCGGCCCGGACACTGTAAGGATTGACAGATTGATAGCTCTTTCTTGATTCAGTG
GGTGGTGGTGCATGGCCGTTCTTAGTTGGTGGA-GCGATTTGTCTGGTTAATTCCGATAA
CGAACGAGACTCT--AG-CCTGCT-AAATAGT----TTAC-AGAT-TCT-CACGTCTGCA
ATACTTCTTA--GAGGGACAAGCGGCATTTAGCCGCACGAAATTGAGCAATAACAGGTCT
GTGATGCCCTTAGATGTCCGGGGCTGCACGCGCGCTACACTGAAGGAATCA-ATATGCTG
TTTC--CCTTGTTCG-AAAGGACTGGGTAACCCTTTGAAACTCCTTCGTGATTGGGATAG
-GGAATTGCAATTATTTCCCTTGAACGAGGAATGCCCAGTAAGTGTGGGTCATAAGCTCA
CGTTGATTACGTCCCTGCCCTTTGTACACACCGCCCGTCGCTATG-AGGGATTGGATGTT
TTGCTGAAGT-CCTGGGATAGCGGACTTCCCGGTAAGTT-----------TTATCGGGAA
AACACGCTAGAACTCGATTTAGGCTAAATATCTAGACCACATAAAAGTCGTAACAAGGTT
TTTGTAGGTGAACCTGCAGAAGGATCAAGCTTGGATCCCGG-------------------
------
>Desmodorinae_Eubostrichus_parasitiferus_Y16916
------------GAATTCGGCTTCCGAATTCGTCGACCAACCTGGTTGATCCTGCCAGTG
GTCATATGCTTGTCTC-AAAGATTAAGCCATGCATGTCT-AAGCATAAGC---CGAATAA
T-GGTGAAGCCGCGAATGGCTCATTACAACAGCCGTTG-TTT-CTTGG---AT-CTTACT
TT--TACTTGGATAACTGTGGTAA-TTCTAGAGCTAATAC-ATGCAACCAAGCTCCAA-C
C-TTAC--GGAAGGAGCGCATTTATTAGAC-CAAAACCAATCAGGCTTCGG--CCTGCCG
-TTTGGTGACTCTGAATAAC-TGTGCTGATCATACGGTCCTAGTACCGATGACATATC-T
TTC------AAGTGTCTGCCCTATCAAC-TTTCGATGGTAGTTTATATGCCTACCATGGT
TGTAACGGGTAACGGAGAATAAGGGTTCGACTCCGGAGAGGGAGCCTGAGAAATGGCTAC
CACATCCAAGGAAGGCAGCAGGCGCGCAAATTACCCACTCTCAGCT---CGAGGAGGTAG
TGACGAAAAATAACAAGA-CGGTTCTCTTT-GAGGCCCGT-CATTGGAATGGGTAC----
-AATTTAAACCCTTTAACGAGGATCTATTGGAGGGCAAGTCTGGTG-CCAGCAGCCCCGG
TAATTCCAGCTCCAATAGCATATACCAATTCTGCTGCTGTTAAAAAGCTCGTAGTTGGAT
CTTT--TC-CGAGGGTCGGGTCTGTCT-AAAGGACATGTACT-TGATT--CCGAGGATT-
--CT--CTAGTCGGTTTTCCCTTG--G-TGCTCTTTATTGAGTG-TCATGGGTGGCTGGC
AATT--TTACTTTGAAAAAATTAGAGTGCTCAAAACAGGCGT---ACAGCCCGAATAGTG
GTGCATGGAATAATGGAATAGGATCTCGGTT--CTATTTTGT-TGGTTTTAGGGGCG-CG
AGATAATGATTAAGAGGGACAG--ACGGGGGCATTCGTATTGCGGCGTTAGAGGTG-AAA
TTCTTGGATCGCCGCAAGACGAACAACTGCGAAAGCATTTGCCAAGAATGTTTTCATTAA
TCAAGAACGAAAGTTAG-GGTTCGAAGGCGATCAGATACCGCCCTAGTTCTAACC-GTAA
ACGATGCCAATTAGCGATCTGCTAGCG-TTAATC-A--TGACCTAGCAGGCAGCTTCCCG
GAAACGAAAATCTTTCGGTTCAGGGGGAAGTATGGTTG-CAAAGCTGAAACTTAAAGGAA
TTTACGGA-GGGCACCACCAGGCGTGGAGCCTGCGGCTTAATTTGACTCAACACGGGAAA
ACTCACCCGGCCCGGACACTGTAAGGATTGACAGATTGATAGCTCTTTCTTGATTCAGTG
GGTGGTGGTGCATGGCCGTTCTTAGTTGGTGGA-GCGATTTGTCTGGTTAATTCCGATAA
CGAACGAGACTCT--AG-CCTGCT-AAATAGT----TTAC-AGAT-TTT-TCTGTCTGCA
ATACTTCTTA--GAGGGACAAGCGGCATTTAGCCGCACGAAATTGAGCAATAACAGGTCT
GTGATGCCCTTAGATGTCCGGGGCTGCACGCGCGCTACACTGAAGGAATCA-ATATGCTT
TTTC--CCTTGTTCG-AAAGGACTGGGTAACCCTTTGAAACTCCTTCGTGCTTGGGATAG
-GGAATTGCAATTATTTCCCTTGAACGAGGAATGCCCAGTAAGTGTGGGTCATAAGCTCA
CGTTGATTACGTCCCTGCCCTTTGTACACACCGCCCGTCGCTATG-AGGGAGTGAATGTT
TTGCTGAAGT-CCTGGGATAGCTGTTTTTTTGGTAATT------------TTTATCGAAT
TAATCGCTAAAACTCGATTAAGGCTAAATATTTCGACCACATAAAAGTCGTAACAAGGTT
TTCGTAGGTGAACCTGCAGAAGGATCAAGCTTGGATCCCGGG------------------
------
>Desmodorinae_Eubostrichus_dianae_Y16915
-----------------------GAATTCG--TCGACAACCTG-GTTGATCCTGCCAGTG
GTCATATGCTTGTCTC-AAAGATTAAGCCATGCATGTCTAAAGCATGAGC---CGATTTA
T-GGTGAAGCCGCGAATGGCTCATTACAACAGCCGTTG-TTT-CTTGG---AT-CTTAGT
TT--TACTTGGATAACTGTGGTAA-TTCTAGAGCTAATAC-ATGCAATCAGGCTGCGA-C
CTTTTT--GGAAGCAGTGCATTTATTAAAC-CAAAACCAATCAGACTTCGG--TCTGTTT
-TCTGGTGATTCTGAATAAC-TCTGCTGATCACATGGT-CTCGTACCGGTGACATATC-T
TTC------AAGTGTCTGCCCTATCAAC-TTTCGATGGTAGTTTATGTGCCTACCATGGT
TATAACGGGTAACGGAGAATAAGGGTTCGACTCCGGAGAGGGAGCCTGAGAAATGGCTAC
CACATCCAAGGAAGGCAGCAGGCGCGCAAATTACCCACTCTCAGCT---CGAGGAGGTAG
TGACGAAAAATAACGAGA-CGGTTCTCTTT-GAGGCCCGT-CATCGGAATGGGTAC----
-AATTTAAACCCTTTAACGAGGATCTATTGGA-GGCAAGTCTGGTG-CCAGCAGCCGCGG
TAA-TCCAGCTCCAATAGCATATACCAATTCTGCTGCTGTTAAAAAGCTCGTAGTTGGAT
CTTT--TC-CGAGGGTTCGGTCTGTCTGAAATGGCATGTACT-GGATT--CCGAGGATA-
--GA--GCGGCCGGTTTTCTCATG--G-TCCTCTTTATTGAGTG-CCTTGGGTGGCTGGC
CAAT--TTACTTTGAAAAAATTAGAGTGCTCAAAACAGGCGAT--ACAGCCCGAATAGTG
GTGCATGGAATAATGGAATAGGATCTCGGTC--CTATTTTGT-TGGTTTTAAGGGCT-TG
AGATAATGATTAAGAGGGACAG--ACGGGGGCATTCGTATTGCGGCGTTAGAGGTG-AAA
TTCTTGGATCGCCGCAAGACGAACAACTGCGAAAGCATTTGCCAAGAATGTTTTCATTAA
TCAAGAACGAAAGTTAGAGGTTCGAAGGCGATCAGATACCGCCCTAGTTCTAACC-GTAA
ACGATGCCAATTAGCGATCTGCTGGCG-TTAATT-A--TGACCCAGCAGGAAGCTTCCCG
GAAACGAAAATCTTTCGGTTCAGGGGGAAGTATGGTTG-CAAAGCTGAAACTTAAAGGAA
TTGACGGAAGGGCACCACCAGGCGTGGAGCCTGCGGCTTAATTTGACTCAACACGGGAAA
ACTCACCCGGCCCGGACACTGTGAGGATTGACAGATTGATAGCTCTTTCTTGATTCAGTG
GGTGGTGGTGCATGGCCGTTCTTAGTTGGTGGA-GCGATTTGTCTGGTTAATTCCGATAA
CGAACGAGACTCT--AG-CCTGCT-AAATAGT----CTAC-AGAT-CAT-TCTGTCTGCA
GTACTTCTTA--GAGGGACAAGCGGCATTTAGCCGCACGAAATTGAGCAATAACAGGTCT
GTGATGCCCTTAGATGTCCGGGGCTGCACGCGCGCTACACTGAAGGAATCA-ATATGCTT
TTTG--CCTTGTTCG-AAAGAACTGGGAAACCCTTTGAAACTCCTTCGTGCTAGGGATAG
-GGAATTGCAATTATTTCCCTTGAACGAGGAATGCCTAGTAAGTGTGAGTCATAAGCTCA
CGTTGATTACGTCCCTGCCCTTTGTACACACCGCCCGTCGCTACT-AGGGAGTGAGTGTT
TCGCCGAAGT-CTTCGGACATTAGT-TCTTTCGGTTTTATAATCGGTTGAACTGA-----
------TGAAAGTTGATTAAGGCGCGAATACTTCGACCAAGTAAAAGTCGTAACAAGGTT
TCCGTAGGTGAACCTGCAGAAGGATCAAGCTTGGATCCC---------------------
------
>Desmodorinae_Leptonemella_sp_Y16920
----------------------TGAATTCG--TCGACAACCTGGGTTGATCCTGCCAGTG
GTCATATGCTTGTCTC-AAAGATTAAGCCATGCATGTCT-AAGCA-GAGC---CGAATTA
T-GGTGAAGCCGCGAATGGCTCATTACAACAGCTGTTG-TTT-CTTGG---AT-CTTA-C
TT--TACTTGGATAACTGTGGTAA-TTCTAGAGCTAATAC-ATGCAACTCAGCTTCGA-C
C-TTAC--GGAAGGAGCGCATTTATTAGAC-CAAAACCAATCGGGCTCG-T--CCCGTTG
-TTTGGTGACTCTGAATAAC-TATGCTGATCACACAGTCCTAGCACTGGTGACATATC-T
TTC------AAGTGTCTGCCCTATCAAC-TTTCGATGGTAGTTTATGTGCCTACCATGGT
TGTAACGGGTAACGGAGAATAAGGGTTCGACTCCGGAGAGGGAGCCTGAGAAATGGCTAC
CACATCCAAGGAAGGCAGCAGGCGCGCAAATTACCCACTCTCAGAT---CGAGGAGGTAG
TGACGAAAAATAACGAGA-CGGTTCTCTTT-GAGGCCCGT-CATTGGAATGGGTAC----
-AATTTAAACCCTTTAACGAGGATCTATTGGAGGGCAAGTCTGGTG-CCAGCAGCCGCGG
TAATTCCAGCTCCAATAGCATATACCAATTCTGCTGCTGTTAAAAAGCTCGTAGTTGGAT
CTTT--TC-CGAGGATCCAGTCTGTCT-CAAGGACATGCACT-GGTTT--CTAAGGATA-
--AT--ACCGTTGGTCTTCTCATG--G-TCCTCTTTATTGAGTG-CCTTGGGTGGCTAGC
AAGT--TTACTTTGAAAAAATTAGAGTGCTCAAAGCAGGCGGT--TCTGCCCGAATAGTG
GTGCATGGAATAATGGAATAGGATCTCGGTT--CTATTTTGT-TGGTTTTAAGAGTG-CG
AGATAATGATTAAGAGGGACAG--ATGGGGGCATTCGTATTGCGGCGTTAGAGGTG-AAA
TTCTTGGATCGCCGCAAGATGAACAACTGCGAAAGCATTTGCCAAGAATGTTTTCATTAA
TCAAGAACGAAAGTTAGAGGTTCGAAGGCGATCAGATACCGCCCTAGTTCTAACC-GTAA
ACGATGCCAATTAGCGATCTGCTGGTG-TTAACA-A--TGACCCAGCAGGCAGCTTCCCG
GAAACG-AAATCTTTCGGTTCAGGGGGAAGTATGGTTG-CAAAGCTGAAACTTAAAGGAA
TTGACGGAAGGGCACCACCAGGCGTGGAGCCTCCGGCTTAATTTGACTCAACACGGG-AA
ACTCA-CCGGGCTGGACACTGTAAGGATTGACAGATTTATAGCTCTTTCTTGATTCAGTG
GTTGGTGGTGCATGGCCGTTCTTAGTTGGTGGA-GCGATTTGTCTGGTTAATTCCGATAA
CGAACGAGACTCT--AGCCCTGCT-AAATAGT----CTGC-GGAT-TCCGCCTGTCTGCA
GTACTTCTTA--GAGGGACAAGCGGCATATAGCCGCACGAAATTGAGCAATAACAGGTCT
GTGATGCCCTTAGATGTCCGGGGCTGCACGCGCGCTACACTGAAGGAATCA-ATATGCTT
GTTG--CCTTGTCCG-AAAGGACTGGGTAACCCTGTGAAACTCCTTCGTGCTTGGGATAG
-GGAATTGCAATTATTTCCCTTGAACGAGGAATGCCCAGTAAGTGTGGGTCATAAACTCA
CGTTGATTACGTCCCTGCCCTTTGTACACACCGCCCGTCGCTACT-ACCGAA-GTGCGAT
TTATGGAGGT-CTTAGGATGGGAGT-GGTTCCGATCTGATCGGTTGGT--TCTG-CTTC-
------TAAAATTAGATCAACATATAGTTGCGTTGAGGAAGTAAAAGTCGTAACAAGGTT
TTCGTAGGTGAACCTGCAGAAGGATCAAGCTTGGATCCCGGAAGCCGAATTCTGCAGATA
TCCATC
>Desmodorinae_Paradraconema_sp_FJ182221
------------------------------------------------------------
-------------------------------------CT-AAGCATGAGC---CGAACTA
T-GGTGAAGCCGCGAATGGCTCATTACAACAGCCGTTG-TTT-CTTGG---AT-CTTGAT
T---TACTTGGATAACTGTGGTAA-TTCTAGAGCTAATAC-ATGCAACCAAGCTCCAA-C
C-TCAC--GGGAGGAGCGCATTTATTAGAC-CAAGACCAATGAGGCTTTG---CCTCTAA
-TCTGGTGACTCTGAATAAC-TTTGCTGATCACATGGTCCTAGTACCGGTGACATATC-T
TTC------AAGTGTCTGCCCTATCAAC-TTTCGATGGTAGTTTATGTGCCTACCATGGT
TGTAACGGGTAACGGAGAATAAGGGTTCGACTCCGGAGAGGGAGCCTGAGAAATGGCTAC
CACATCCAAGGAAGGCAGCAGGCGCGCAAATTACCCACTCTCAGCT---CGAGGAGGTAG
TGACGAAAAATAACGAGA-CGGTTCTCTAT-GAGGCCCGT-CATCGGAATGGGTAC----
-AATTTAAACCCTTTAACGAGGATCTATTGGAGGGCAAGTCTGGTG-CCAGCAGCCGCGG
TAATTCCAGCTCCAATAGCATATACCAATTCTGTTGCTGTTAAAAAGCTCGTAGTTGGAT
CGAT--TC-TGAGGATGGGGTCTGCCT-GAGTGGCATGCACC-TCACT--CCGAAGATG-
--CT--TTTGCTGATTTTCCCATG--G-TGCTCTTGATTGGGTG-CCTTGGGTGGTTAGC
GGTT--TTACTTTGAAAAAATTAGAGTGCTCAAAACAGGCGTT--ACTGCCCGAATAGTG
GTGCATGGAATAATGGAATAGGATCTCGGTT--CTATTTTGT-TGGTTTTAGGGACA-CG
AGATAATGATTAAGAGGGACAG--ATGGGGGCATTCGTACTGCGGCGTTAGAGGTG-NAA
TTCTTGGATCGCCGCATGACGAACAATTGCGAAAGCATTTGCCAAGAATGTTTTCATTAA
TCAAGAACGAAAGTTAGAGGTTCGAAGGCGATCAGATACCGCCCTAGTTCTAACC-GTAA
ACGATGCCAATTAGCGATCTGCTGGCG-TTATTC-A--TGACCCAGCAGGCAGCTTCCCG
GAAACGAAAATCTTTCGGTTCAGGGGGAAGTATGGTTG-CAAAGCTGAAACTTAAAGGAA
TTGACGGAAGGGCACCACCAGATGTGGAGCCTGCGGCTTAATTTGACTCAACACGGGAAA
ACTCACCCGGCCCGGACACTGTAAGGATTGACAGATTGATAGCTCTTTCTTGATTCAGTG
GGTGGTGGTGCATGGCCGTTCTTAGTTGGTGGA-GCGATTTGTCTGGTTAATTCCGATAA
CGAACGAGACTCT--AG-CCTGCT-AAATAGT----CTGC-AGAT-CGC-TTAGTCTGCA
GTACTTCTTA--GAGGGACAAGCGGCATTTAGCCGCACGAAAATGAGCAATAACAGGTCT
GTGATGCCCTTAGATGTCCGGGGCTGCACGCGCGCTACACTGAAGGAATCA-GCATGCCT
GTTT--CCTTGTCTG-AAAGGACTGGGTAACCCTTTGAAACTCCTTCGTGCTTGGGATAG
-GGAATTGTAATTATTTCCCTTGAACGAGGAATATCCAGTAAGTGTGGGTCATAAGCTCG
CGTTGATTACGTCCCTGCCCTTTGTACACACCGCCCGTCGCTACG-AGGGAGTGGACCGT
TTACTGAAGT-CTTTGGACTGGATT-TGCTCTGGTTTT------------ACCGGAGTCT
TATCGCTGGAAATTAGCCTAAAGTTGACGGTCTCGACCACG-------------------
------------------------------------------------------------
------
>Desmodorinae_Paradraconema_jejuense_FJ182220
------------------------------------------------------------
-------------------------------------CT-AAGCATGAGC---CGAACTA
T-GGTGAAACCGCGAATGGCTCATTACAACAGCCGTTG-TTT-CTTGG---AT-CTTGAT
T---TACTTGGATAACTGTGGTAA-TTCTAGAGCTAATAC-ATGCAACCAAGCTCCAA-C
C-TCAC--GGGAGGAGCGCATTTATTAGAC-CAAGACCAATCAGGCCTTG---CCTGTCA
AATTGGTGACTCTGAATAAC-TTTGCTGATCACATGGTCCTAGTACCGGTGACATATC-T
TTC------AAGTGTCTGCCCTATCAAC-TTTCGATGGTAGTTTATGTGCCTACCATGGT
TGTAACGGGTAACGGAGAATAAGGGTTCGACTCCGGAGAGGGAGCCTGAGAAATGGCTCC
CACATCCAAGGAAGGCAGCAGGCGCGCAAATTACCCACTCTCAGCT---CGAGGAGGTAG
TGACGAAAAATAACGAGA-CGGTTCTCTAT-GAGGCCCGT-CATCGGAATGGGTAC----
-AATTTAAACCCTTTAACGAGGATCTATTGGAGGGCAAGTCTGGTG-CCAGCAGCCGCGG
TAATTCCAGCTCCAATAGCATATACCAATTCTGTTGCTGTTAAAAAGCTCGTAGTTGGAT
CGAT--TC-CGAGGATGGAGTCTGCCT-AAGTGGCATGTACT-TCACT--CCAAGGATG-
--CT--TTCGCTGGTTTTCTCATG--G-TGCTCTTCATTGGGTG-CCTTGGGTGGCTAGC
ATGT--TTACTTTGAAAAAATTAGAGTGCTCAAAACAGGCGTT--ACTGCCCGAATAGTG
GTGCATGGAATAATGGAATAGGATCTCGGTT--CTATTTTGT-TGGTTTTAGGGACA-CG
AGGTAATGATTAAGAGGGACAG--ACGGGGGCATTCGTACTGCGGCGTTAGAGGTG-AAA
TTCTTGGATCGCCGCATGACGAACAATTGCGAAAGCATTTGCCAAGAATGTTTTCATTAA
TCAAGAACGAAAGTTAGAGGTTCGAAGGCGATCAGATACCGCCCTAGTTCTAACC-GTAA
ACGATGCCAATTAGCGATCTGCTGGCG-TTAATC-A--TGACCCAGCAGGCAGCTTCCCG
GAAACGAAAATCTTTCGGTTCAGGGGGAAGTATGGTTG-CAAAGCTGAAACTTAAAGGAA
TTGACGGAAGGGCACCACCAGATGTGGAGCCTGCGGCTTAATTTGACTCAACACGGGAAA
ACTCACCCGGCCCGGACACTGTAAGGATTGACAGATTGATAGCTCTTTCTTGATTCAGTG
GGTGGTGGTGCATGGCCGTTCTTAGTTGGTGGA-GCGATTTGTCTGGTTAATTCCGATAA
CGAACGAGACTCT--AG-CCTGCT-AAATAGT----CTGC-AGAT-CGT-TTAGTCTGCA
GTACTTCTTA--GAGGGACAAGCGGCATTTAGCCGCACGAAAATGAGCAATAACAGGTCT
GTGATGCCCTTAGATGTCCGGGGCTGCACGCGCGCTACACTGAAGGAATCA-GCATGCCT
GTTT--CCTTGTCTG-AAAGGACTGGGTAACCCTTTGAAACTCCTTCGTGCTTGGGATAG
-GGAATTGTAATTATTTCCCTTGAACGAGGAATATCCAGTAAGTGTGGGTCATAAGCTCG
CGTTGATTACGTCCCTGCCCTTTGTACACACCGCCCGTCGCTACG--AGGAACGGACCGT
TTACTGAAGT-CTTTGGACTGGATTGGCGTTGGTTT--------------TACCGATGCC
GAGCCCTGGGAATCAGCCTAAAGTGGACGGTTTGGACCACG-------------------
------------------------------------------------------------
------
>Desmodorinae_Draconema_japonicum_FJ182217
------------------------------------------------------------
GTCATATGCTTGTCTC-AAAGATTAAGCCATGCATGTCT-AAGCATGAGC---CGAAATA
T-GGTGAAGCCGCGAATGGCTCATTACAACAGCCGTTG-TTT-CTTGG---AT-CTTGAT
T---TACTTGGATAACTGTGGTAA-TTCTAGAGCTAATAC-ATGCAACCAAGCTCCGA-C
C-TCAC--GGGAGGAGCGCATTTATTAGAC-CAAGACCAATCAGACTTTG---TCTGGAA
-TCTGGTGACTCTGAATAAC-TTTGCTGATCACATGGTCTTAGTACCGGTGACATATC-T
TTC------AAGTGTCTGCCCTATCAAC-TTTCGATGGTAGTTTATGTGCCTACCATGGT
TGTAACGGGTAACGGAGAATAAGGGTTCGACTCCGGAGAGGGAGCCTGAGAAATGGCTAC
CACATCCAAGGAAGGCAGCAGGCGCGCAAATTACCCACTCTCAGCT---CGAGGAGGTAG
TGACGAAAAATAACGAGA-CGGTTCTCTAT-GAGGCCCGT-CATCGGAATGGGTAC----
-AATTTAAACCCTTTAACGAGGATCTATTGGAGGGCAAGTCTGGTG-CCAGCAGCCGCGG
TAATTCCAGCTCCAATAGCATATACCAATTCTGTTGCTGTTAAAAAGCTCGTAGTTGGAT
CGAT--TC-CAAGGACAGAGTCTGCCT-AAGTGGCATGTACT-TTGCT--CTGAGGATG-
--CT--TTCGCTGGTTTTCCCATG--G-TGCTCTTCATTGGGTG-CCTTGGGTGGCTAGC
ATGT--TTACTTTGAAAAAATTAGAGTGCTCAAAACAGGCGTT--ACTGCCCGAATAGTG
GTGCATGGAATAATGGAATAGGATCTCGGTT--CTATTTTGT-TGGTTTTAGGGACG-CG
AGATAATGATTAAGAGGGACAG--ACGGGGGCATTCGTACTGCGGCGTTAGAGGTG-AAA
TTCTTGGATCGCCGCATGACGAACAATTGCGAAAGCATTTGCCAAGAATGTTTTCATTAA
TCAAGAACGAAAGTTAGAGGTTCGAAGGCGATCAGATACCGCCCTAGTTCTAACC-GTAA
ACGATGCCAATTAGCGATCTGCTGGCG-TTAACT-A--TGACCTAGCAGGCAGCTTCCCG
GAAACGAAAATCTTTCGGTTCAGGGGGAAGTATGGTTG-CAAAGCTGAAACTTAAAGGAA
TTGACGGAAGGGCACCACCAGATGTGGAGCCTGCGGCTTAATTTGACTCAACACGGGAAA
ACTCACCCGGCCCGGACACTGTAAGGATTGACAGATTGATAGCTCTTTCTTGATTCAGTG
GGTGGTGGTGCATGGCCGTTCTTAGTTGGTGGA-GCGATTTGTCTGGTTAATTCCGATAA
CGAACGAGACTCT--AG-CCTGCT-AAATAGT----CTGT-GAAT-CGC-TTTGTTTGCA
GTACTTCTTA--GAGGGACAAGCGGCATTTAGCCGCACGAAAATGAGCAATAACAGGTCT
GTGATGCCCTTAGATGTCCGGGGCTGCACGCGCGCTACACTGAAGGAATCA-GCATGCCT
GTTT--CCTTGTCTG-AAAGGACTGGGTAACCCTTTGAAACTCCTTCGTGCTTGGGATAG
-GGAATTGTAATTATTTCCCTTGAACGAGGAATATCCAGTAAGTGTGGGTCATAAGCTCG
CGTTGATTACGTCCCTGCCCTTTGTACACACCGCCCGTCGCTACG-AGGGAGTGGACCAT
TTACTGAAGT-CTTTGGACTGGATT-GGCGTTGGTTCTTCTGATGCCAAAAC--------
------TGGAAATTAGCCTAAAGTTGATGGTCTCGACCACGTAAAAGTCGTAACAAGGTT
TCCGT-------------------------------------------------------
------
>Desmodorinae_Draconematidae_gen_FJ182219
------------------------------------------------------------
-------------------------------------CT-AAGCATGAGC---CGAACTA
T-GGTGAAGCCGCGAATGGCTCATTACAACAGCCGTTG-TTT-CTTGG---AT-CTTGAT
A---TACTTGGATAACTGTGGTAA-TTCTAGAGCTAATAC-ATGCAACCAAGCTCCGA-C
C-TTAC--GGAAGGAGCGCATTTATTAGAC-CAAGACCAATCAGGCCTTG---CCTGTAA
-TCTGGTGACTCTGAATAAC-TTTGCCGATCACACGGTCCTAGTACCGGTGACATATC-T
TTC------AAGTGTCTGCCCTATCAAC-TTTCGATGGTAGTTTATGTGCCTACCATGGT
TGTAACGGGTAACGGAGAATAAGGGTTCGACTCCGGAGAGGGAGCCTGAGAAATGGCTAC
CACATCCAAGGAAGGCAGCAGGCGCGCAAATTACCCACTCTCAGCT---CGAGGAGGTAG
TGACGAAAAATAACGAGA-CGGTTCTCTAT-GAGGCCCGT-CATCGGAATGGGTAC----
-AATTTAAACCCTTTAACGAGGATCTATTGGAGGGCAAGTCTGGTG-CCAGCAGCCGCGG
TAATTCCAGCTCCAATAGCATATACCAATTCTGTTGCTGTTAAAAAGCTCGTAGTTGGAT
CGAT--TC-CGAGGATGGGGTCTGTCT-AAATGGCATGCACT-CCACT--CCAAGGATG-
--CT--TTCGCTGGTTTTCTCATG--G-TGCTCTTCATTGGGTG-CCTTGGGTGGCTAGC
ATGT--TTACTTTGAAAAAATTAGAGTGCTCAAAACAGGCGTT--ACTGCCCGAATAGTG
GTGCATGGAATAATGGAATAGGATCTTGGTT--CTATTTTGT-TGGTTTTAGGGGCG-CA
AGATAATGATTAAGAGGGACAG--ACGGGGGCATTCGTACTGCGGCGTTAGAGGTG-AAA
TTCTTGGATCGCCGCATGACGAACAATTGCGAAAGCATTTGCCAAGAATGTTTTCATTAA
TCAAGAACGAAAGTTAGAGGTTCGAAGGCGATCAGATACCGCCCTAGTTCTAACC-GTAA
ACGATGCCAATTAGCGATCTGTTGGCG-TTATTC-A--TGACCCAACAGGCAGCTTCCCG
GAAACGAAAATCTTTCGGTTCAGGGGGAAGTATGGTTG-CAAAGCTGAAACTTAAAGGAA
TTGACGGAAGGGCACCACCAGATGTGGAGCCTGCGGCTTAATTTGACTCAACACGGGAAA
ACTCACCCGGCCCGGACACTGTAAGGATTGACAGATTGATAGCTCTTTCTTGATTCAGTG
GGTGGTGGTGCATGGCCGTTCTTAGTTGGTGGA-GCGATTTGTCTGGTTAATTCCGATAA
CGAACGAGACTCT--AG-CCTGCT-AAATAGT----CTGT-GGAT-CGC-TTCGTCTGCA
GTACTTCTTA--GAGGGACAAGCGGCATTTAGCCGCACGAAAATGAGCAATAACAGGTCT
GTGATGCCCTTAGATGTCCGGGGCTGCACGCGCGCTACACTGAAGGAATCACGCATGCCT
GTTT--CCTTGTCTG-AAAGGACTGGGTAACCCTTTGAAACTCCTTCGTGCTTGGGATAG
-GGAATTGTAATTATTTCCCTTGAACGAGGAATATCCAGTAAGTGTGGGTCATAAGCTCG
CGTTGATTACGTCCCTGCCCTTTGTACACACCGCCCGTCGCTACG-AGGGAGTGGACCAT
TTACTGAAGT-CTTTGGACTGGATT-GGCTTTGGTTT-------------TACTGAAGCC
AAATCATGGAAATTAGCCTAAAGTTGATGGTCTCGACCACG-------------------
------------------------------------------------------------
------
>Desmodorinae_Prochaetosoma_sp_FJ182224
------------------------------------------------------------
-------------------------------------CT-AAGCATGAGC---CGAACTA
T-GGTGAAGCCGCGAATGGCTCATTACAACAGCCGTTG-TTT-CTTGG---AT-CTTGAT
T---TACTTGGATAACTGTGGTAA-TTCTAGAGCTAATAC-ATGCAACCCAGCTCCAA-C
C-TCAG--GGGAGGAGCGCATTTATTAGAC-CAAGACCAATCAGGCTTTG---CCTGGAA
-TCTGGTGACTCTGAATAAC-TTTGCTGATCACATGGTCCTAGTACCGGTGACATATC-T
TTC------AAGTGTCTGCCCTATCAAC-TTTCGATGGTAGTTTATGTGCCTACCATGGT
TGTAACGGGTAACGGAGAATAAGGGTTCGACTCCGGAGAGGGAGCCTGAGAAATGGCTAC
CACATCCAAGGAAGGCAGCAGGCGCGCAAATTACCCACTCTCAGCT---CGAGGAGGTAG
TGACGAAAAATAACGAGA-CGGTTCTCTAT-GAGGCCCGT-CATCGGAATGGGTAC----
-AATTTAAACCCTTTAACGAGGATCTATTGGAGGGCAAGTCTGGTG-CCAGCAGCCGCGG
TAATTCCAGCTCCAATAGCGTATGCCAATTCTGTTGCTGTTAAAAAGCTCGTAGTTGGAT
TGAT--TC-TGAGGATGGAGTCTGCCT-AAATGGCATGCACT-TCACT--CCGAGGATG-
--CT--TTCGCTGGTTTTCTCATG--G-TGCTCTTCATTGGGTG-CCTTGGGTGGCTAGC
ATGT--TTACTTTGAAAAAATTAGAGTGCTCAAAACAGGCGTT--ACTGCCAGAATAGTG
GTGCATGGAATAATGGAATAGGATCTCGGTT--CTATTTTGT-TGGTTTTAGGAGCG-TG
AGATAATGATTAAGAGGGACAG--ACGGGGGCATTCGTACTGCGGCGTTAGAGGTG-AAA
TTCTTGGATCGCCGCATGACGAACAATTGCGAAAGCATTTGCCAAGAATGTTTTCATTAA
TCAAGAACGAAAGTTAGAGGTTCGAAGGCGATCAGATACCGCCCTAGTTCTAACC-GTAA
ACGATGCCAATTAGCGATCTGCTGGCG-TTAATC-A--TGACCCAGCAGGCAGCTTCCCG
GAAACGAAAATCTTTCGGTTCAGGGGGAAGTATGGTTG-CAAAGCTGAAACTTAAAGGAA
TTGACGGAAGGGCACCACCAGATGTGGAGCCTGCGGCTTAATTTGACTCAACACGGGAAA
ACTCACCCGGCCCGGACACTGTAAGGATTGACAGATTGATAGCTCTTTCTTGATTCAGTG
GGTGGTGGTGCATGGCCGTTCTTAGTTGGTGGA-GCGATTTGTCTGGTTAATTCCGATAA
CGAACGAGACTCT--AG-CCTGCT-AAATAGT----CTGC-AGAT-CGC-ATCGTCTGCA
GTACTTCTTA--GAGGGACAAGCGGCATTTAGCCGCACGAAAATGAGCAATAACAGGTCT
GTGATGCCCTTAGATGTCCGGGGCTGCACGCGCGCTACACTGAAGGAATCA-GCATGCCT
GTTT--CCTTGTCTG-AAAGGACTGGGTAACCCTTTGAAACTCCTTCGTGCTTGGGATAG
-GGAATTGTAATTATTTCCCTTGAACGAGGAATATCCAGTAAGTGTGGGTCATAAGCTCG
CGTTGATTACGTCCCTGCCCTTTGTACACACCGCCCGTCGCTACG-AGGGAGTGGACCAT
TTACTGAAGT-CTTTGGACTGGATTGACGTTGGACC--------------ACTGATGTCA
TGTCA-TGGAAATTAGCCTTAAGTTGATGGTCTCGACCACG-------------------
------------------------------------------------------------
------
>Desmodorinae_Prochaetosoma_sp_FJ182225
------------------------------------------------------------
-------------------------------------CT-AAGCATGAGC---CGAACTA
T-GGTGAAGCCGCGAATGGCTCATTACAACAGCCGTTG-TTT-CTTGG---AT-CTTGAT
T---TACTTGGATAACTGTGGTAA-TTCTAGAGCTAATAC-ATGCAACCAAGCTCCAA-C
C-TCAC--GGGAGGAGCGCATTTATTAGAC-CAAGACCAATCAGGCTTTG---CCTGGAA
-TCTGGTGACTCTGAATAAC-TTTGCTGATCACATGGTCCTAGTACCGGTGACATATC-T
TTC------AAGTGTCTGCCCTATCAAC-TTTCGATGGTAGTTTATGTGCCTACCATGGT
TGTAACGGGTAACGGAGAATAAGGGTCCGACTCCGGAGAGGGAGCCTGAGAAATGGCTAC
CACATCCAAGGAAGGCAGCAGGCGCGCAAATAACCCACTCTCAGCT---CGAGGAGGTAG
TGACGAAAAA-AACGAGA-CGGTTCTCTAT-GAGGCCCGTCCATCGGAATGGGTAC----
-AATTTAAACCCTTTAACGAGGATCTATTGGAGGGCAAGTCTGGTG-CCAGCAGCCGCGG
TAATTCCAGCTCCAATAGCATATACCAATTCTGTTGCTGTTAAAAAGCTCGTAGTTGGAT
CGAT--TC-CGAGGATGGAGTCTGCCT-AAATGGCATGCACT-TCACT--CCGAGGATG-
--CT--TTCGCTGGTTTTCTCATG--G-TGCTCTTCATTGGGTG-CCTTGGGTGGCTAGC
ATGT--TTACTTTGAAAAAATTAGAGTGCTCAAAACAGGCGTT--ACTGCCCGAATAGTG
GTGCATGGAATAATGGAATAGGATCTCGGTT--CTATTTTGT-TGGTTTTAGGAGCG-CG
AGATAATGATTAAGAGGGACAG--ACGGGGGCATTCGTACTGCGGCGTTAGAGGTG-AAA
TTCTTGGATCGCCGCATGACGAACAATTGCGAAAGCATTTGCCAAGAATGTTTTCATTAA
TCAAGAACGAAAGTTAGAGGTTCGAAGGCGATCAGATACCGCCCTAGTTCTAACC-GTAA
ACGATGCCAATTAGCGATCTGCTGGCG-TTAATC-A--TGACCCAGCAGGCAGCTTCCCG
GAAACGAAAATCTTTCGGTTCAGGGGGAAGTATGGTTG-CAAAGCTGAAACTTAAAGGAA
TTGACGGAAGGGCACCACCAGATGTGGAGCCTGCGGCTTAATTTGACTCAACACGGGAAA
ACTCACCCGGCCCGGACACTGTAAGGATTGACAGATTGATAGCTCTTTCTTGATTCAGTG
GGTGGTGGTGCATGGCCGTTCTTAGTTGGTGGA-GCGATTTGTCTGGTTAATTCCGATAA
CGAACGAGACTCT--AG-CCTGCT-AAATAGT----CTGC-AGAT-CGC-ATCGTCTGCA
GTACTTCTTA--GAGGGACAAGCGGCATTTAGCCGCACGAAAATGAGCAATAACAGGTCT
GTGATGCCCTTAGATGTCCGGGGCTGCACGCGCGCTACACTGAAGGAATCA-GCATGCCT
GTTT--CCTTGTCTG-AAAGGACTGGGTAACCCTTTGAAACTCCTTCGTGCTTGGGATAG
-GGAATTGTAATTATTTCCCTTGAACGAGGAATATCCAGTAAGTGTGGGTCATAAGCTCG
CGTTGATTACGTCCCTGCCCTTTGTACACACCGCCCGTCGCTACG-AGGGAGTGGACCAT
TTACTGAAGT-CTTTGGACTGGATT-GATGTTGGTTT-------------ACTGATGTCA
TATCA-TGGAAATTAGCCTTAAGTTGATGGTCTCGACCACG-------------------
------------------------------------------------------------
------
>Desmodorinae_Prochaetosoma_sp_FJ182222
------------------------------------------------------------
-------------------------------------CT-AAGCATGAGC---CGAACTA
T-GGTGAAGCCGCGAATGGCTCATTACAACAGCCGTTG-TTT-CTTGG---AT-CTTGAT
T---TACTTGGATAACTGTGGTAA-TTCTAGAGCTAATAC-ATGCAACCAAGCTCCAA-C
C-TCAC--GGGAGGAGCGCATTTATTAGAC-CAAGACCAATCAGGCTCTG---CCTGGAA
-TCTGGTGACTCTGAATAAC-TTTGCTGATCACATGGTCCTAGTACCGGTGACATATC-T
TTC------AAGTGTCTGCCCTATCAAC-TTTCGATGGTAGTTTATGTGCCTACCATGGT
TGTAACGGGTAACGGAGAATAAGGGTTCGACTCCGGAGAGGGAGCCTGAGAAATGGCTAC
CACATCCAAGGAAGGCAGCAGGCGCGCAAATTACCCACTCTCAGCT---CGAGGAGGTAG
TGACGAAAAATAACGAGA-CGGTTCTCTAT-GAGGCCCGT-CATCGGAATGGGTAC----
-AATTTAAACCCTTTAACGAGGATCTATTGGAGGGCCAGTCTGGTG-CCAGCAGCCGCGG
TAATTCCAGCTCCAATAGCATATACCAATTCTGTTGCTGTTAAAAAGCTCGTAGTTGGAT
CGAT--TC-CGAGGATGGAGTCTGCCT-AAATGGCATGCACT-TCACT--CCAAGGATG-
--CT--TTCGCTGGTTTTCTCATG--G-TGCTCTTCATTGGGTG-CCTTGGGTGGCTAGC
ATGT--TTACTTTGAAAAAATTAGAGTGCTCAAAACAGGCGTT--ACTGCCCGAATAGTG
GTGCATGGAATAATGGAATAGGATCTCGGTT--CTATTTTGT-TGGTTTTAGGAGCG-CG
AGATAATGATTAAGAGGGACAG--ACGGGGGCATTCGTACTGCGGCGTTAGAGGTG-AAA
TTCTTGGATCGCCGCATGACGAACAATTGCGAAAGCATTTGCCAAGAATGTTTTCATTAA
TCAAGAACGAAAGTTAGAGGTTCGAAGGCGATCAGATACCGCCCTAGTTCTAACC-GTAA
ACGATGCCAATTAGCGATCTGCTGGCG-TTAATC-A--TGACCCAGCAGGCAGCTTCCCG
GAAACGAAAATCTTTCGGTTCAGGGGGAAGTATGGTTG-CAAAGCTGAAACTTAAAGGAA
TTGACGGAAGGGCACCACCAGATGTGGAGCCTGCGGCTTAATTTGACTCAACACGGGAAA
ACTCACCCGGCCCGGACACTGTAAGGATTGACAGATTGATAGCTCTTTCTTGATTCAGTG
GGTGGTGGTGCATGGCCGTTCTTAGTTGGTGGA-GCGATTTGTCTGGTTAATTCCGATAA
CGAACGAGACTCT--AG-CCTGCT-AAATAGT----CTGC-AGAT-CGC-ATCGTCTGCA
GTACTTCTTA--GAGGGACAAGCGGCATTTAGCCGCACGAAAATGAGCAATAACAGGTCT
GTGATGCCCTTAGATGTCCGGGGCTGCACGCGCGCTACACTGAAGGAATCA-GCATGCCT
GTTT--CCTTGTCTG-AAAGGACTGGGTAACCCTTTGAAACTCCTTCGTGCTTGGGATAG
-GGAATTGTAATTATTTCCCTTGAACGAGGAATATCCAGTAAGTGTGGGTCATAAGCTCG
CGTTGATTACGTCCCTGCCCTTTGTACACACCGCCCGTCGCTACG-AGGGAGTGGACCAT
TTACTGAAGT-CTTTGGACTGGATT-GATGTTGGTTT-------------ACTGATGTCA
TATCA-TGGGAATTAGCCTTAAGTTGATGGTCTCGACCACG-------------------
------------------------------------------------------------
------
>Desmodorinae_Prochaetosoma_sp_FJ182223
------------------------------------------------------------
-------------------------------------CT-AAGCATGAGC---CGAACTA
T-GGTGAAGCCGCGAATGGCTCATTACAACAGCCGTTG-TTT-CTTGG---AT-CTTGAT
T---TACTTGGATAACTGTGGTAA-TTCTAGAGCTAATAC-ATGCAACCAAGCTCCGA-C
C-TCAC--GGGAGGAGCGCATTTATTAGAC-CAAGACCAATCAGGCTTTG---CCTGGAA
-TCTGGTGACTCTGAATAAC-TTTGCTGATCACATGGTCCTAGTACCGGTGACATATC-T
TTC------AAGTGTCTGCCCTATCAAC-TTTCGATGGTAGTTTATGTGCCTACCATGGT
TGTAACGGGTAACGGAGAATAAGGGTTCGACTCCGGAGAGGGAGCCTGAGAAATGGCTAC
CACATCCAAGGAAGGCAGCAGGCGCGCAAATTACCCACTCTCAGCT---CGAGGAGGTAG
TGACGAAAAATAACGAGA-CGGTTCTCTAT-GAGGCCCGT-CATCGGAATGGGTAC----
-AATTTAAACCCTTTAACGAGGATCTATTGGAGGGCAAGTCTGGTG-CCAGCAGCCGCGG
TAATTCCAGCTCCAATAGCATATACCAATTCTGTTGCTGTTAAAAAGCTCGTAGTTGGAT
CGAT--TC-CGAGGATGGAGTCTGCCT-AAATGGCATGCACT-TCACT--CCAAGGATG-
--CT--TTCGCTGGTTTTCTCATG--G-TGCTCTTCATTGGGTGTCCATGGGTGGCTAGC
ATGT--TTACTTTGAAAAAATTAGAGTGCTCAAAACAGGCGTT--ACTGCCCGAATAGTG
GTGCATGGAATAATGGAATAGGATCTCGGTT--CTATTTTGT-TGGTTTTAGGAGCG-CG
AGATAATGATTAAGAGGGACAG--ACGGGGGCATTCGTACTGCGGCGTTAGAGGTG-AAA
TTCTTGGATCGCCGCATGACGAACAATTGCGAAAGCATTTGCCAAGAATGTTTTCATTAA
TCAAGAACGAAAGTTAGAGGTTCGAAGGCGATCAGATACCGCCCTAGTTCTAACC-GTAA
ACGATGCCAATTAGCGATCTGCTGGCG-TTAATC-A--TGACCCAGCAGGCAGCTTCCCG
GAAACGAAAATCTTTCGGTTCAGGGGGAAGTATGGTTG-CAAAGCTGAAACTTAAAGGAA
TTGACGGAAGGGCACCACCAGATGTGGAGCCTGCGGCTTAATTTGACTCAACACGGGAAA
ACTCACCCGGCCCGGACACTGTAAGGATTGACAGATTGATAGCTCTTTCTTGATTCAGTG
GGTGGTGGTGCATGGCCGTTCTTAGTTGGTGGA-GCGATTTGTCTGGTTAATTCCGATAA
CGAACGAGACTCT--AG-CCTGCT-AAATAGT----CTGC-AGAT-CGC-ATCGTCTGCA
GTACTTCTTA--GAGGGACAAGCGGCATTTAGCCGCACGAAAATGAGCAATAACAGGTCT
GTGATGCCCTTAGATGTCCGGGGCTGCACGCGCGCTACACTGAAGGAATCA-GCATGCCT
GTTT--CCTTGTCTG-AAAGGACTGGGTAACCCTTTGAAACTCCTTCGTGCTTGGGATAG
-GGAATTGTAATTATTTCCCTTGAACGAGGAATATCCAGTAAGTGTGGGTCATAAGCTCG
CGTTGATTACGTCCCTGCCCTTTGTACACACCGCCCGTCGCTACG-AGGGAGTGGACCAT
TTACTGAAGT-CTTTGGACTGGATT-GATGTTGGTTT-------------ACTGATGTCA
TATCA-TGGGAATTAGCCTTAAGTTGATGGTCTCGACCACG-------------------
------------------------------------------------------------
------
>Desmodorinae_Robbea_sp_EU768871
---------------------------------------------------CTGCCAGTG
GTCATATGCTTGTCTC-AAAGATTAAGCCATGCATGTCT-AAGCACGAGC---CGAATAA
T-GGTGAAGCCGCGAATGGCTCATTACAACAGCCGTTG-TTT-CTTGG---AT-CTTACT
T---TACTCGGATAACTGTGGTAA-TTCTAGAGCTAATAC-GTGCACGGAAGCTCCGA-C
C-TCGC--GGAAGGGGCGCATTTATTAGAC-CAAAACCGATCGAGCTCCGG--CTCGTAA
-CCTGGTGACTCTGAATAAC-TTTGCGGATCGCACGGTCCTAGCACCGGCGACGTATC-T
TTC------GAGTGTCTGCCCTATCAAC-TTTCGATGGTAGTTTACGCGCCTACCATGGT
CGTAACGGGTAACGGAGAATAAGGGTTCGACTCCGGAGAGGGAGCCTGAGAAATGGCTAC
CACATCCAAGGAAGGCAGCAGGCGCGCAAATTACCCACTCTCAGCT---CGAGGAGGTAG
TGACGAAAAATAACGAGA-CGGTTCTCTTT-GAGGCCCGT-CATCGGAATGGGTAC----
-AATTTAAACCCTTTAGCGAGGATCTATTGGAGGGCAAGTCTGGTG-CCAGCAGCCGCGG
TAATTCCAGCTCCAATAGCATATACCAATTCTGTTGCTGTTAAAAAGCTCGTAGTTGGAT
CTTT--TC-CGAGGGCTCGGTCCGTCT-CGAGGACGTGCACC-GGGTT--CCGAGGATT-
--CT-AGAGGCTGGTCTTCTCGGG--G-TCCTCTTGATTGAGTG-CCTCGGGTGGCTAGC
GCGT--TTACTTTGAAAAAATTAGAGTGCTCAAAACAGGCGAT--ACGGCCCGAATAGTG
GTGCATGGAATAATGGAATAGGATCTCGGTC--CTATTTTGT-TGGTTTTAGGGGCG-CG
AGATAATGATTAAGAGGGACGG--ACGGGGGCATTCGTATTGCGGCGTTAGAGGTG-AAA
TTCTTGGATCGCCGCAAGACGAACGACTGCGAAAGCATTTGCCAAGAATGTTTTCATTAA
TCAAGAACGAAAGTTAGAGGTTCGAAGGCGATCAGATACCGCCCTAGTTCTAACC-GTAA
ACGATGCCAATTAGCGATCTGCCGGTG-TTAATC-A--TGACCCGGCGGGCAGCTTCCCG
GAAACGAAAATCTTTCGGTTCAGGGGGAAGTATGGTTG-CAAAGCTGAAACTTAAAGGAA
TTGACGGAAGGGCACCACCAGGCGTGGAGCCTGCGGCTTAATTTGACTCAACACGGGAAA
ACTCACCCGGCCCGGACACCGTAAGGATTGACAGATTGATAGCTCTTTCTCGATTCGGTG
GGTGGTGGTGCATGGCCGTTCTTAGTTGGTGGA-GCGATTTGTCTGGTTAATTCCGATAA
CGAACGAGACTCT--AG-CCTGCT-AAATAGT----CCGC-GGAT-CGC-TACGTTCGCG
GTACTTCTTA--GAGGGACAAGCGGCATTTAGCCGCGCGAAATTGAGCAATAACAGGTCT
GTGATGCCCTTAGATGTCCGGGGCTGCACGCGCGCTACACTGAAGGAATCA-ATATGCTT
CTTC--CCTCGTCCG-AAAGGACCGGGTAACCCTTCGAAACTCCTTCGTGCTTGGGATAG
-GGAATTGCAATTATTTCCCTTGAACGAGGAATGCCCAGTAAGTGCGGGTCATAAGCTCG
CGTTGATTACGTCCCTGCCCTTTGTACACACCGCCCGTCGCTACT-ACGGAGTGGATGAT
TTATTGAGGT-CTTTCGACAGGGGCTGATTCGGTTTT-------------CGGATCGTTT
CCGCACCTGAACATCGATCTAGGTCCATCAT-TCGACGAAGTAAAAGTC-----------
------------------------------------------------------------
------
>Desmodorinae_Catanema_sp_Y16912
CGGCCGCCAGTGTGCTGGAATTCGGCTTATTCGTCGACAACCTGGTTGATCCTGCCAGTG
GTCATATGCTTGTCTC-AAAGATTAAGCCATGCATGTCT-AAGCATGAGC---CGAATGA
T-GGTGAAGCCGCGAATGGCTCATTACAACAGCCGTCG-TTT-CTTGG---AT-CTTACT
T---TACTCGGATAACTGTGGTAA-TTCTAGAGCTAATAC-GTGCCAACAAGCTCCGA-C
T-TCGC--GGAAGGAGCGCATTTATTAGGC-CAAAACCAATCGGGCCTCGG--CTCGTAC
-TTTGGTGACTCTGAATAAC-TTTGCAGATCACACGGTCCTAGCACCGGTGACATATC-T
TTC------AAGTGTCTGCCCTATCAAC-TTTCGATGGTAGTTTATGTGCCTACCATGGT
CGTAACGGGTAACGGAGAATAAGGGTTCGACTCCGGAGAGGGAGCCTGAGAAATGGCTAC
CACATCCAAGGAAGGCGGCAGGCGCGCAAATTACCCACTCTCAGCC---CGAGGAGGTAG
TGACGAAAAATAACGAGA-CGGTTCTCTTT-GAGGCCCGT-CATCGGAATGGGTAC----
-AATTTAAACCCTTTAACGAGGATCTATTGGAGGGCAAGTCTGGTG-CCAGCAGCCGCGG
TAATTCCAGCTCCAATAGCATATACCAATTCTGTTGCTGTTAAAAAGCTCGTAGTTGGAT
CTTT--TC-CGAGGGCTCGGTCCGCCT-CAAGGGCGTGCACC-GGGTT--CCGAGGATA-
--TT--TCAGTTGGTCTTCCCATG--G-TGCTCTTGATTGAGTG-CCTTGGGCGGCTAGC
ACGT--TTACTTTGAAAAAATTAGAGTGCTCAAAACAGGCGAT--ACGGCCCGAATAGTG
GTGCATGGAATAATGGAATAGGATCTCGGTC--CTATTTTGT-TGGTTTTAGGGGCG-CG
AGATAATGATTAAGAGGGACAG--ACGGGGGCATTCGTATTGCGGCGCTAGAGGTG-AAA
TTCTTGGATCGCCGCAAGACGAACAACTGCGAAAGCATTTGCCAAGAATGTTTTCATTAA
TCAAGAACGAAAGTTAGAGGTTCGAAGGCGATCAGATACCGCCCTAGTTCTAACC-GTAA
ACGATGCCAATTAGCGATCTGCCGGTG-TTAATC-A--TGACCCGGCAGGCAGCTTCCCG
GAAACGAAAATCTTTCGGTTCAGGGGGAAGTATGGTTG-CAAAGCTGAAACTTAAAGGAA
TTGACGGAAGGGCACCACCAGGCGTGGAGCCTGCGGCTTAATTTGACTCGACACGGGAAA
ACTCACCCGGCCCGGACACCGTAA-GATTGACAGATTGATAGCTCTTTCTTGATTCGGTG
GGTGGTGGTGCATGGCCGTTCTTAGTTGGTGGA-GCGATTTGTCTGGTTAATTCCGATAA
CGAACGAGACTCT--AG-CCTGCT-AAATAGT----CCGC-GGAT-CGC-TACGTCTGCG
GTACTTCTTA--GAGGGACAAGCGGCATTTAGCCGCGCGAAATTGAGCAATAACAGGTCT
GTGATGCCCTTAGATGTCCGGGGCTGCACGCGCGCTACACTGAAGGAATCA-ATATGCTT
TTTC--CCTTGTCCG-AAAGGACCGGGTAACCCTCTGAAACTCCTTCGTGCTTGGGATAG
-GGAATTGCAATTATTTCCCTTGAACGAGGAATGCCCAGTAAGTGTAGGTCATAAGCTCA
CGTTGATTACGTCCCTGCCCTTTGTACACACCGCCCGTCGCTACT-ACGGAGTGGATGAT
TTATTGAGGT-CTTCGGACAGGGGC-GCTTCGGTTTT-------------CGGATCGTTT
GCGCACCTGAAAGTCGATCTAGGTCCATCATCGGGACGAAGTAAAAGTCGTAACAAGGTT
TTCGTAGGTGAACCTGCAGAAGGATCAAGCTTGGATCCCGG-------------------
------
>Desmodorinae_Desmodora_communis_AY854215
------------------------------------------------------------
----------TGTCTC-AAAGATTAAGCCATGCATGTCT-AAGCATGAGC---CGTATAA
T-GGTGAAGCCGCGAATGGCTCATTACAACAGCCGTTG-TTT-CTTGG---AT-CTTG-T
TT--TACTTGGATAACTGTGGTAA-TTCTAGAGCTAATAC-ATGCAAACAAGCTCCGA-C
C-TTAC--GGAAGGAGCGCATTTATTAGAC-CAAGACCAATCAGTCTCTGA---CTGTAA
-TCTGGTGACTCTGAATAAC-TTAGCTGATCACACGGTCCTCGCACCGGTGACATATC-T
TTC------AAGTGTCTGCCCTATCAAC-TGTCGATGGTAGTTTATGTGCCTACCATGGT
TGTAACGGGTAACGGAGAATAAGGGTTCGACTCCGGAGAGGGAGCCTGAGAAATGGCTAC
CACATCCAAGGAAGGCAGCAGGCGCGCAAATTACCCACTCTCAGCT---CGAGGAGGTAG
TGACGAAAAATAACGAGA-CGGTTCTCTTT-GAGGCCCGT-CATCGGAATGGGTAC----
-AATCTAAACCCTTTAACGAGGATCTATTGGAGGGCAAGTCTGGTG-CCAGCAGCCGCGG
TAATTCCAGCTCCAATAGCATATACCAATTCTGCTGCTGTTAAAAAGCTCGTAGTTGGAT
CTTT--CC-CAAGGGCTCAGTCTGTCT-AACGGACATGTACT-GGGTT--CCGAGGGTA-
--TC-TCTGGCTGGTTTTCTCATG--G-TGCTCTTCATTGAGTG-CCTTGGGTGGCTAGC
ATGT--TTACTTTGAAAAAATTAGAGTGCTCAAAACAGGCGTT--ACGGCCCGAATAGTG
GTGCATGGAATAATGGAATAGGATCTCGGTT--CTATTTTGT-TGGTTTTAGGAGCG-CG
AGATAATGATTAATAGGGACAG--ACGGGGGCATTCGTATTGCGGCGTTAGAGGTG-AAA
TTCTTGGATCGCCGCAAGACGAACAACTGCGAAGGCATTTGCCAAGAATGTTTTCATTAA
TCAAGAACGAAAGTTAGAGGTTCGAAGGCGATCAGATACCGCCCTAGTTCTAACC-GTAA
ACGATGCCAATTAGCGATCTGCTGGCG-TTAATC-A--TGACCCAGCAGGCAGCTTCCCG
GAAACGAAAATTTGTCGGTTCAGGGGGAAGTATGGTTG-CAAAGCTGAAACTTAAAGGAA
TTGACGGATGGGCACCACCAGATGTGGAGCCTGCGGCTTAATTTGACTCAACACGGGAAA
ACTCACCCGGCCCGGACACTGTAAGGATTGACAGATTTATAGCTCTTTCTTGATTCAGTG
GGTGGTGGTGCATGGCCGTTCTTAGTTGGTGGA-GTGATTTGTCTGGTTAATTCCGATAA
CGAACGAGACTCT--AG-CCTGCT-AAATAGT----CTGT-AGAT-CAT-TCTGTCTGCA
GTACTTCTTA--GAGGGACAAGCAGCATATAGCTGCACGAAAATGAGCAATAACAGGTCT
GTGATGCCC---------------------------------------------------
------------------------------------------------------------
------------------------------------------------------------
------------------------------------------------------------
------------------------------------------------------------
------------------------------------------------------------
------------------------------------------------------------
------
>Desmodorinae_Acanthopharynx_micans_Y16911
------------------------GAATTCGGCTTGACAACCTGGTTGATCCTGCCAGTG
GTCATATGCTTGTCTC-AAAGATTAAGCCATGCATGTCT-AAGCATGAGC---CAAATAA
T-GGTGAAGCCGCGAATGGCTCATTACAACAGCCGTTG-TTT-CTTGG---AT-CTTGTT
T---TACTTGGATAACTGTGGTAA-TTCTAGAGCTAATAC-ATGCAACCAAGCTCTGA-C
C-TTAC--GGAAGGAGCGCATTTATTAGAC-CAAGACCAATTAGGCTCCGG--CCTAGTA
-TCTGGTGACTCTGAATAAC-TTTGCTGATCACACGGTCCTCGCACCGGTGACATATC-T
TTC------AAGTGTCTGCCCTATCAAC-TGTCGATGGTAGTTTATGTGCCTACCATGGT
CGTAACGGGTAACGGAGAATAAGGGTTCGACTCCGGAGAGGGAGCCTGAGAAATGGCTAC
CACATCCAAGGAAGGCAGCTGGCGCGCAAATTACCCACTCTCAGCT---CGAGGAGGTAG
TGACGAAAAATAACGAGA-CGGTTCTCTTT-GAGGCCCGT-CATCGGAATGGGTAC----
-AATCTAAACCCTTTAACGAGGATCTATTGGAGGGCAAGTCTGGTG-CCAGCAGCCGCGG
TAATTCCAGCTCCAATAGCATATACCAATTCTGCTGCTGTTAAAAAGCTCGTAGTTGGAT
CTTT--CC-TGAGGGCCCAGTCTGTCT-AACGGACTAGTACT-GGGTT--CCGAGGGTT-
--TTACCTTGCTGGTTGTCTCATG--G-TGCCCTTCATTGAGTG-CCTTGGGTGGCTAGC
ACGT--TTACTTTGAAAAAATTAGAGTGCTCAAAACAGGCGTT--ACAGCCCGAATAGTG
GTGCATGGAATAATGGAATAGGACCTCGGTT--CTATTTTGT-TGGTTTTAGGAGCG-CG
AGGTAATGATTAAGAGGGACAG--ACGGGGGCATTCGTATTGCGGCGTTAGAGGTG-AAA
TTCTTGGATCGCCGCAAGACGAACAACTGCGAAAGCATTTGCCAAGAATGTTTTCATTAA
TCAAGAACGAAAGTTAGAGGTTCGAAGGCGATCAGATACCGCCCTAGTTCTAACC-GTAA
ACGATGCCAATTAGCGATCTGCTGGCG-TTAATC-A--TGACCCAGCAGGCAGCTTCCCG
GAAACGAAAATTTCTCGGTTCAGGGGGAAGTATGGTTG-CAAAGCTGAAACTTAAAGGAA
TTGACGGATGGGCACCACCAGATGT-GAGCCTGCGGCTTAATTTGACTCAACACGGGAAA
ACTCACCCGGCCCGGACACTGTAAGGATTGACAGATTTATAGCTCTTTCTTGATTCAGTG
GGTGGTGGTGCATGGCCGTTCTTAGTTGGTGGA-GTGATTTGTCTGGTTAATTCCGATAA
CGAACGAGACTCT--AG-CCTGCT-AAATAGT----CTGT-GGAT-CGC-TTTGTCCACA
GCACTTCTTA--GAGGGACAAGCGGCATATAGCCGCACGAAAATGAGCAATAACAGGTCT
GTGATGCCCTTAGATGTCCGGGGCTGCACGCGCGCTACACTGAAGGAATCA-ATATGCCT
TTTT--CCTTGTCCG-AAAGGACTGGGTAACCATTTGAAACTCCTTCGTGCTTGGGATAG
-GGAATTGTAATTATTTCCCTTGAACGAGGAATATCCAGTAAGTGTGGGTCATAAGCTCA
CGTTGATTACGTCCCTGCCCATTGTACACACCGCCCGTCGCTACT-ACAGACGGAGCGAT
TTATCAAGGT-GGTTGGAGTGCAGATTTACCGGGCTC-------------TGGCCTATTA
TTTCAGCATGAAAACTACCGCGGTGGATCGCTTGGATGAAGTAAAAGTCGTAACAAGGTT
CTCGTAGGTGAACCTGCAGAAGGATCAAGCTTGGATCCCGGGAAGCCGAATTCCAGCACA
CTGGCG
>Desmodorinae_Stilbonema_majum_Y16922
-----------------------GAATTCG--TCGACAACCTG-GTTGATCCTGCCAGTG
GTCATATGCTTGTCTC-AAAGATTAAGCCATGCATGTCT-AAGCATAAGC---CGAATTA
T-GGTGAAGCCGCGAATGGCTCATTACAACAGCCGTTG-TTT-CTTGG---AT-CTTA-C
TT--TACTTGGATAACTGTGGTAA-TTCTAGAGCTAATAC-ATGCAACAAAGCTCCGA-C
C-TTAC--GGAAAGAGCGCATTTATTAGAC-CAAAACCAATCAGGCTTCGG--TCTGTAC
TTTTGGTGACTCTGAATAAC-TGTGCTGATCACACGGT-CTCGCACTGGTGACATATC-T
TTC------AAGTGTCTGCCCTATCAAC-TTTCGATGGTAGTTTATGTGCCTACCATGGT
TGTAACGGGTAACGGAGAATAAGGGTTCGACTCCGGAGAGGGAGCCTGAGAAATGGCTAC
CACATCCAAGGAAGGCAGCAGGCGCGCAAATTACCCACTCTCAGCT---CGAGGAGGTAG
TGACGAAAAATAACGAGA-CGGCTCTCTTT-GAGGTCCGT-CATCGGAATGAGTAC----
-AATTTAAACCCTTTAACGAGGATCTATTGGAGGGCAAGTCTGGTG-CCAGCAGCCGCGG
TAATTCCAGCTCCAATAGCATATACCAATTCTGCTGCTGTTAAAAAGCTCGTAGTTGGAT
CTTT--TC-CGAGGGTCCGGTCTGTCT-GTGCGACATGTACT-GGATA--CCGAGGATA-
--AT-GTTAGCTGGTCTTCTCATG--G-TCCTCTTGATTGAGTG-CCTTGGGTGGCTAGT
AGGT--TTACTTTGAAAAAATTAGAGTGCTCAAAACAGGCGTT--TCGGCCCGAATAGTG
GTGCATGGAATAATGGAATAGGATCTCGGTT--CTATTTTGT-TGGTTTTAGGAGCT-CG
AGATAATGATTAAGAGGGACAG--ACGGGGGCATTCGTATTGCGGCGTTAGAGGTG-AAA
TTCTTGGATCGCCGCAAGACGAACAACTGCGAAAGCATTTGCCAAGAATGTTTTCATTAA
TCAAGAACGAAAGTTAGAGGTTCGAAGGCGATCAGATACCGCCCTAGTTCTAACC-GTAA
ACTATGCCAATTAGCGATCTGCTGGTG-TTAATC-A--TGACCCAGCAGGCAGCTTTCCG
GAAACGAAAATCTTTCGGTTCAGGGGGAAGTATGGTTG-CAAAGCTGAAACTTAAAGGAA
TTGACGGAAGGGCACCACCAGGCGTGGAGCCTGCGGCTTAATTTGACTCAACACGGGAAA
ACTCACCCGGCCCGGACACTGTAAGGATTGACAGATTGATAGCTCTTTCTTGATTCAGTG
GGTGGTGGTGCATGGCCGTTCTTAGTTGGTGGA-GCGATTTGTCTGGTTAATTCCGATAA
CGAACGAGACTCT--AG-CCTGCT-AAATAGT----CTGC-CGAT-CGC-T-CGTCTGCA
GTACTTCTTA--GAGGGACAAGCGGCATTTAGCCGCACGAAATTGAGCAATAACAGGTCT
GTGATGCCCTTAGATGTCCGGGGCTGCACGCGCGCTACACTGAAGGAATCA-ATATGCTT
TATT--CCTTGTCCG-AAAGGACTGGGTAACCCTTTGAAACTCCTTCGTGCTTGGGATAG
-GGAATTGCAATTATTTCCCTTGAACGAGGAATGCCCAGTAAGTGTGGGTCATAAGCTCA
CGTTGATTACGTCCCTGCCCTTTGTACACACCGCCCGTCGCTACT-AGGGCGTGGACGAT
TTCTTGAGGC-CTTCGGATAGGGTC-AGTTTCGGCCGTTCGGTCTGTT--TCTGTTCCC-
------TTGAAATTGGTCT-AGGGCAATCGTCTCGACCAAGTAAAAGTCGTAACAAGGTT
TTCGTAGGTGAACCTGCAGAAGGATCAAGCTTGGATCCCGG-------------------
------
>Desmodorinae_Laxus_oneistus_Y16919
--------------------------GAATTCGTCGACAACCTGGTTGATCCTGCCAGTG
GTCATATGCTTGTCTC-AAAGATTAAGCCATGCATGTCT-AAGCATGAGC---CGAATTA
T-GGTGAAGCCGCGAATGGCTCATTACAACAGCCGTTG-TTT-CTTGG---AT-CTTACT
T---TACTTGGATAACTGTGGTAA-TTCTAGAGCTAATAC-GTGCAATCAAGCTCCGA-C
C-TTAC--GGAAGGAGTGCATTTATTAGAC-CAAAATCAATCAGGCTTTG---CCTGTGA
-TTTGGTGACTCTGAATAAC-TGTGCTGATCACATGGTCCTAGCACCGGTGACATATC-T
TTC------AAGTGTCTGCCCTATCAAC-TTTCGATGGTAGTTTATGTGCCTACCATGGT
TGTAACGGGTAACGGAGAATAAGGGTTCGGCTCCGGAGAGGGAGCCTGAGAAATGGCTAC
CACATCCAAGGAAGGCAGCAGGCGCGCAAATTACCCACTCTCAGAA---CGAGGAGGTAG
TGACGAAAAATAACGAGA-CGGTTCTCTTT-GAGGCCCGT-CATCGGAATGGGTAC----
-AATTTAAACCCTTTAACGAGGATCTATTGGAGGGCAAGTCTGGTG-CCAGCAGCCGC-G
TAATTCCAGCTCCAATAGCATATACCAATTCTGTTGCTGTTAAAAAGCTCGTAGTTGGAT
CTTT--TC-CGAGGGTCCAGTCTGTCT-GAAGGACATGCACT-GGATT--CCGAGGATA-
--TT--TACGCTGGTCTTCTCATG--G-TCCTCTTGATTGAGTG-CCTTGGGTGGCTAGC
ACTT--TTACTTTGAAAAAATTAGAGTGCTCAAAACAGGCGGT--ACTGCCCGAATAGTG
GTGCATGGAATAATGGAATAGGATCTCGGTT--CTATTTTGT-TGGTTTTAAGAGCG-CG
AGATAATGATTAAGAGGGACAG--ACGGGGGCATTCGTATTGCGGCGTTAGAGGTG-AAA
TTCTTGGATCGCCGCAAGACGAACAACTGCGAAAGCATTTGCCAAGAATGTTTTCATTAA
TCAAGAACGAAAGTTAGAGGTTCGAAGGCGATCAGATACCGCCCTAGTTCTAACC-GTAA
ACGATGCCAATTAGCGATCTGCTGGTG-TTAATC-A--TGACCCAGCAGGCAGCTTCCCG
GAAACGAAAATCTTTCGGTTCAGGGGGAAGTATGGTTG-CAAAGCTGAAACTTAAAGGAA
TTGACGGAAGGGCACCACCAGGCGTGGAGCCTGCGGCTTAATTTGACTCAACACGGGAAA
ACTCACCCGGCCCGGACACTGTAAGGATTGACAGATTTATAGCTCTTTCTTGATTCAGTG
GGTGGTGATGCATGGCCGTTCTTAGTTGGTGGA-GCGATTTGTCTGGTTAATTCCGATAA
CGAACGAGACTCT--AG-CCTGCT-AAATAGT----CTGC-GGAT-CGC-TACGTCTGCA
GTACTTCTTA--GAGGGATAAGCGGCATTTAGCCGCACGAAAATGAGCAATAACAGGTCT
GTGATGCCCTTAGATGTCCGGGGCTGCACGCGCGCTACACTGAAGGAATCA-ATATGCTT
GTTT--CCTTGTCCG-AAAGGACTGGGTAACCCTTTGAAACTCCTTCGTGCTTGGGATAG
-GGAATTGCAATTATTTCCCTTGAACGAGGAATGCCCAGTAAGTGTGGGTCATAAGCTCA
CGTTGATTACGTCCCTGCCCTTTGTACACACTGCCCGTCGCTACT-ACCGAGTGCACGAC
TTATTGAGGT-CTTTGGATAGGGGC-CGTTTCGGTCTT------------CGGATCGTTT
CTGCACCTAAAAATCGATCTAGGTCCGTCGTGGGGAGGAAGTAAAAGTCGTAACAAGGTT
TTCGTAGGTGAACCTGCAGAAGGATCAAGCTTGGATCCCGG-------------------
------
>Desmodorinae_Robbea_sp_EU768870
---------------------------------------------------CTGCCAGTG
GTCATATGCTTGTCTG-AAAGATTAAGCCATGCATGTCT-AAGCATGAGC---CGAATTA
T-GGTGAAGCCGCGAATGGCTCATTACAACAGCCGTTG-TTT-CTTGG---AT-CTTACT
T---TACTTGGATAACTGTGGTAA-TTCTAGAGCTAATAC-ATGCAATCAAGCTCCGA-C
C-TTGC--GGAAGGAGCGCATTTATTAGAC-CAAAATCAATCGGGCTTTG---CCTGTGA
-TTTGGTGACTCTGAATAAC-TGTGCTGATCACACGGTCCTAGCACCGGTGACATATC-T
TTC------AAGTGTCTGCCCTATCAAC-TTTCGATGGTAGTTTATGTGCCTACCATGGT
TGTAACGGGTAACGGAGAATAAGGGTTCGACTCCGGAGAGGGAGCCTGAGAAATGGCTAC
CACATCCAAGGAAGGCAGCAGGCGCGCAAATTACCCACTCTCAGAA---CGAGGAGGTAG
TGACGAAAAATAACGAGA-CGGTTCTCTTT-GAGGCCTGT-CATCGGAATGGGTAC----
-AATTTAAACCCTTTAACGAGGATCTATTGGAGGGCAAGTCTGGTG-CCAGCAGCCGCGG
TAATTCCAGCTCCAATAGCATATACCAATTCTGTTGCTGTTAAAAAGCTCGTAGTTGGAT
CTTT--TC-CGAGGGTCCGGTCTGTAT-GATGTACATGTACT-GGATT--CCGAGGATA-
--TT--TACGCTGGTCTTCTCATG--G-TCCTCTTGATTGAGTG-CCATGGGTGGCTAGC
ACTT--TTACTTTGAAAAAATTAGAGTGCTCAAAACAGGCGTT--ACGGCCCGAATAGTG
GTGCATGGAATAATGGAATAGGATCTTGGTT--CTATTTTGT-TGGTTTTAGGAGCG-CG
AGATAATGATTAAGAGGGACAG--ACGGGGGCATTCGTATTGCGGCGTTAGAGGTG-AAA
TTCTTGGATCGCCGCAAGACGAACAACTGCGAAAGCATTTGCCAAGAATGTTTTCATTAA
TCAAGAACGAAAGTTAGAGGTTCGAAGGCGATCAGATACCGCCCTAGTTCTAACC-GTAA
ACGATGCCAATTAGCGATCTGCTGGTG-TTAATC-A--TGACCCAGCAGGCAGCTTCCCG
GAAACGAAAATCTTTCGGTTCAGGGGGAAGTATGGTTG-CAAAGCTGAAACTTAAAGGAA
TTGACGGAAGGGCACCACCAGGCGTGGAGCCTGTGGCTTAATTTGACTCAACACGGGAAA
ACTCACCCGGCCCGGACACTGTAAGGATTGACAGATTGATAGCTCTTTCTTGATTCAGTG
GGTGGTGGTGCATGGCCGTTCTTAGTTGGTGGA-GCGATTTGTCTGGTTAATTCCGATAA
CGAACGAGACTCT--AG-CCTGCT-AAATAGT----CTGT-GGAT-CGC-TTTGTCTGCA
GTACTTCTTA--GAGGGATAAGCGGCATTTAGCCGCACGAAAATGAGCAATAACAGGTCT
GTGATGCCCTTAGATGTCCGGGGCTGCACGCGCGCTACACTGAAGGAATCA-ATATGCAT
GTTT--CCTTGTCCG-AAAGGACTGGGTAACCCTTTGAAACTCCTTCGTGCTTGGGATAG
-GGAATTGCAATTATTTCCCTTGAACGAGGAATGCCCAGTAAGTGTGGGTCATAAGCTCA
TGTTGATTACGTCCCTGCCCTTTGTACACACCGCCCGTCGCTACT-ACCGAGTGCACGAT
TTATTGAGGT-CTTTGGATAGGGGC-AGCTTCGGTCTT------------CGGATTGTTT
CTGCACCTAGAAATTGATCTAGGTCCATCGTGGGGAGGAAGTAAAAGTCGTAACAAGGTT
TCCGTAGGTGAACC----------------------------------------------
------
>Desmodorinae_Laxus_cosmopolitus_Y16918
-----------------------------TTCGTCGACAACCTGGTTGATCCTGCCAGTG
GTCATATGCTTGTCTC-AAAGATTAAGCCATGCATGTCT-AAGCATGAGC---CGAATTA
T-GGTGAAGCCGCGAATGGCTCATTACAACAGCCGTTG-TTT-CTTGG---AT-CTTACT
T---TACTTGGATAACTGTGGTAA-TTCTAGAGCTAATAC-ATGCAATCAAGCTCCGA-C
C-TTGC--GGAAGGAGCGCATTTATTAGAC-CAAAATCAATCGGGCTTTG---CCTGTGA
-TTTGGTGACTCTGAATAAC-TGTGCTGATCACACGGTCCTAGCACCGGTGACATATC-T
TTC------AAGTGTCTGCCCTATCAAC-TTTCGATGGTAGTTTATGTGCCTACCATGGT
TGTAACGGGTAATGGAGAATAAGGGTTCGACTCCGGAGAGGGATCCTGAGAAATGGCTAC
CACATCCAAGGAAGGCAGCAGGCACGCAAATTACCCACTCTCAGAA---CGAGGAGGTAG
TGACGAAAAATAACGAGA-CGGTTCTCTTT-GAGGCCCGT-CATCGGAATGGGTAC----
-AATTTAAACCCTTTAACGAGGATCTATTGGAGGGCAAGGCTGGTG-CCAGCAGCCGCGG
TAATTCCAGCTCCAATAGCATATACCAATTCTGTTGCTGTTAAAAAGCTCGTAGTTGGAT
CTTT--TC-CGAGGGTCCGGTCTGTAT-GACGTACATGTACT-GGATT--CCGAGGATA-
--TT--TACGCTGGTCTTCTCATG--G-TCCTCTTGATTGAGTG-CCATGGGTGGCTAGC
ACTT--TCACTTTGAAAAAATTAGAGTGCTCAAGACAGGCGTT--ACGGCCCGAATAGTG
GTGCATGGAATAATGGAATAGGATCTCGGTT--CTATTTTGT-TGGTTTTAGGAGCG-CG
AGATAATGATTAAGAGGGACAG--ACGGGGGCATTCGTATTGCGGCGTTAGAGGTG-AAA
TTCTTGGATCGCCGCAAGACGAACAACTGCGAAAGCATTTGCCAAGAATGTTTTCATTAA
TCAAGATCGAAAGTTAGAGGTTCGAAGGCGATCAGATACCGCCCTAGTTCTAACC-GTAA
ACGATGCCAATTAGCGATCTGCTGGTG-TTAATC-A--TGACCCAGCAGGCAGCTTCCCG
GAAACGAAAATCTTTCGGTTCAGGGGGAAGTATGGTTG-CAAAGCTGAAACTTAAAGGAA
TTGACGGAAGGGCACCACCAGGCGTGGAGCCTGCGGCTTAATTTGACTCAACACGGGAAA
ACTCACCCGGCCCGGACACTGTAAGGATTGACAGATTGATAGCTCTTTCTTGATTCAGTG
GGTGGTGGTGCATGGCCGTTCTTAGTTGGTGGA-GCGATTTGTCTGGTTAATTCCGATAA
CGAACGAGACTCT--AG-CCTGCT-AAATAGT----CTGT-GGAT-CGC-TTTGTCTGCA
GTACTTCTTA--GAGGGATAAGCGGCATTTAGCCGCACGAAAATGAGCAATAACAGGTCT
GTGATGCCCTTAGATGTCCGGGGCTGCACGCGCGCTACACTGAAGGAATCA-ATATGCAT
GTTT--CCTTGTCCG-AAAGGACTGGGTAACCCTTTGAAACTCCTTCGTGCTTGGGATAG
-GGAATTGCAATTATTTCCCTTGAACGAGGAATGCCCAGTAAGTGTGGGTCATAAGCTCA
CGTTGATTACGTCCCTGCCCTTTGTACACACCGCCCGTCGCTACT-ACCGAGTGCACGAT
TTATTGAGGT-CTTTGGATAGGGGC-AGCTTCGGTCTT------------CGGATTGTTT
CTGCACCTAGAAATTGATCTAGGTCCATCGTGGGGAGGAAGTAAAAGTCGTAACAAGGTT
TTCGTAGGTGAACCTGCAGAAGGATCAAGCTTGGATCCCGGG------------------
------
