# Supplementary material for: Distinct genetic differentiation and species diversification within two marine nematodes with different habitat preference in Antarctic sediments
Source: BMC Evol Biol. 2017 May 30;17:120. doi: 10.1186/s12862-017-0968-1 (PMC5450352; doi:10.1186/s12862-017-0968-1)
Supplement: Supplementary file 4 — Alignment of 28S rDNA sequences used in ITS primer development (fasta format). (TXT 31 kb) [file 12862_2017_968_MOESM4_ESM.txt]

>Aspiculuris_tetraptera_EF464551
TGACCTCAGCTCAGTCGTGATTACCCGCTGAATTTAAGCATATAACTAAGCGGAGGAAAA
GAAACTAACGAGGATTCCCTTAGTAACGGCGAGTGAACAGGGAAAAGCCCATCGCTGAAT
CC-CATAATCATTGATTATCGGGAACTGTAGCGTATAGGTGTAACTATTCGGTGATTTTT
GCTT---ACCCAAAGTTCCCTTGAGTGGGGCTATAGTCCATAGAGGGTGCTAGGCCTGTA
CGGGTAGCAAAA-TTATCGATA--TCGGTTGCTCCTTGGAGTCGAGTTGCCTGGGAACGC
AGCTCAAAGTATGTGGTAAACCTCATCTAAGGCTAAATATGACTACGAGACCGATAGCGA
ACAAGTACCGTGAGGGAAAGTTGCAAAGAACTTTGAAGAGAGAGTTCAAGAGGGCGTGAA
ACCGCTGAGAAGGAAGCGGATAGAGTTGACGAAAC-ACAGTGGCATTCATCCGATCA--G
TGGTACAACCAATATATCACTTGTACTGTCTTGTGCTTGAGATAGCAATGATATGTTTGG
TTGGGCGATTCACCAC-----TTGGTTGG-----TGCTTTTGCCATT-GGTATGCGCTAA
GAGGTTCGC-TATGATGCGTCAAAATCAATT----TAAAGAGGACTAAACTTGACGTTTA
CGTTTAGAAACCTTTAA--TGATCGAGGCGTATTCGTGGTGAAT--------CGCTGTTT
CGCGGTTACATCGTTGGCTAGTTTGT-------------GCAGCCGGTTGTTATGTGCGT
GCTATGGTTGCATTGGTTGTTGGGCGGTCGCATGCGACTTGTCTACAGCTG---------
-AGTGTAACCCATTGACAGCTAGGTTGCATTAACG----ATGT-ATCTTA---GTGTAAA
-AGTCGACCACCTATCCGACCCGTCTTGAAAC------------ACGGACCAAGGAGTTT
AGCATAT---ACGCAAGTCATTAGGTG--GTAA-ACCT-----CAAGGCGTAATGAAAGT
AAAGATTGC-TTTACGTGTGCAATTGATATGGGATCTATATAGTCCAAC-AAACTATATA
GCGCACCATAGCC-------------CCGTCCTTCGATTGCTTG------CAATAGGGCG
GAGGTAGAGCGTATATGCTGA-----GACCCGAAAGATGGTGAACTATG-----------
------------------------------------------------------------
--------------------------------------------------------
>Syphacia_muris_EF464553
GTACCTCAACTCAGTCGTGATTACCCGCTGAATTTAAGCATATA--CTAAGCGCGGAAAA
GAAACTAACGAGGATTTCCATAGTAACGGCGAGTGAACTGGAAAGAGCTCAACGCTGAAT
CGCACGGCAAACCTGTCGTAGCGAACTGTAGCGTATAAGCGTAACTGCATCGATGACTAA
CCATACACACTCAAAGTTCCTTTGACTGGGGCAAGTTCCAGAGAAGGTGCAAGGCCTGTA
TGAGTGGTTGGCAGTTGTCGATACTGGTTATTGCTGTAGAGTCGAGTTGCCTGAAAGCGC
AGCTCAAAGTTGGTGGTAAACCTCATCTAAAGCTAAATACGACTTCGAGACCGATAGCGA
ACAAGTACCGCGAGGGAAAGTTGCAAAGAACTTCGAAGGGAGAGTTCAAGAGGACGTGAA
ACCACTAGGGGGGAAGCGGATGGAGTTAACAGCATAATGATGACATTCAGCCAATGGTAT
CTATGCATCTGCTATAC---------------GCTGTGTTTTCGGTAACAACGGACACTG
GTATGCATGCCAATTGTATGTACCATTGG-----TGTTTTTGCCATCATTGGCGCGCTGA
GGCGCTTAG-AGTGATGTGTTGCAGTAGGTT----AGTAGAGGACTGCGCTGTTTATCAA
TGCAGAA---CCCTATAATTTACTAATACATATTCGCTACAA----------GCGTTGCA
AGTACTGGTCCTACCCGCTACGGCGC--------------------ATCAG-----CACA
GCTATGACTGCATCGG--------TGCTTGTCAGTGACATTGTCACTGGGCTTGTTGTCG
AAGTGCGGT-TGTGGTTGTGTTTGTTGCGTAGGTAGAGACTGG-ACCTCG---GTGTAAA
CAGTTGACCACCCATCCGACCCGTCTTGAAAC------------ACGGACCAAGGAGTGT
AGCGTAT---ACGCAAGTTATTGAGTG--GCAA-ACTC-----AAAAGCGAAGTGAAAGT
GAAGGTACGGCTTA---TGCCGGCTGATATGCGATCCGTGTAGGTGTCAGCAACTACACG
GCGCATCATAGTC-------------CCGTCC--GGATTGCTTG------CAATAGGGCG
GAGACAGAGCGTATACGGTGC-----GACCCGAAAGATGGTGAACTATG-----------
------------------------------------------------------------
--------------------------------------------------------
>Caenorhabditis_briggsae_JN636061
CAACCTGAACTCAGTCGTGATTACCCGCTGAACTTAAGCATATCATTTAGCGGAGGAAAA
GAAACTAAAAAGGATTCCCTTAGTAACGGCGAGTGAAACGGGATGAGCCCAGCGCCGAAT
CG-ATCAGCCTATGGTTGCTTCGAAATGTGGCGTATAGGTGTAGTCTTCCAGCAGTGTCG
TGAGTCCGA----AGTCCTTACGATTGAGGCCATAGACCAGAGAGGGTGCGAGTCCCGTC
CTGGATTGCGATG-CTGTTGGT--TCGATTGCTCCTTGGAGTCGGGTTGCTTGAAAGTGC
AGCCTAAAGTGGGTGATAAACTTCATCTAAGGCTAAATATTGACTCGATTGCGATAGCGA
ACAAGTACCGTGAGGGAAAGTTGCAAAGGACTTTGAAGAGAGAGTTCAAGAGAACGTGAA
ATCGCTGGAGTGGAACCGGAGACAGTTGATGTTGCTTGGAGACAAGTTTGGTGGCTG--G
TCGC----------------------------TTAGTTGTGATCGTCGCCGGATGT----
------------------------------------CGTTTCCTATG----CTACGCCGA
CGGCGTTGG----------------------------TCGCTCGTTCTGGCCCGATA---
-GTGT-------------------------TGCCCAGCTCGCAAGAGTCGGTGTCTTGTT
ATCGGTCGTT------GGTTCGTGGT------------GGCTAGCGTTTAG---------
---------------------TTACGCTAGTGTG--------------------------
---------------------------------------TGTG-ACGTCG---GTGTGAA
-AGTCGACGACGTTTCCGACCCGTCTTGAAAC------------ACGGATTGCGGAGT--
-GCTTGTCTACTGCGAGTCAAAGGGTG--TTAAAACCT-----TGCGGCGAAATGAAAGT
GAAGGTCAGTCTTG---AATTGGCCGACGTGGGATCG------GTGCTCCTCGGAGTGCT
GCGCACCACGGCC-------------CTGTGC--GTGTCACTTG------TGACTGTGCA
GAGGTTGAGCA-----GTTGGCAAACGACCCGAAAGATGGTGAACTATGCCTGAGCAGGA
TGAAGCCAGAGGAAACTCTGGTGGAAGTCCGTATCGGTTCTG-ACGTGCAAATCGATCGA
TAGACTTGGGTATAGGGGCGAAAGAC--TAATCGAACCATCTAGTAGCTGGTTCCT
>Meloidogyne_artiellia_AF248477
TGACCTGAACTCAGTCGTGAGCACCCGCTGAACTTAAGCATATCAGTAAGCGGAGGAAAA
GAAACTAACAAGGATTCCCATAGTAACGGCGAGTGAACTGGGAGATGTCCAGCGCTAAAT
CGTGCCAGGCCTCTCGGTTCATGAAGTGTAGCGTAAAGGCCGCAAGCTTTGACCTACCGT
CTCGTCCAGGTCCCCTTGACTGGGGCTA---------CCAAAGAAGGTGCAAGTCCTGTA
TTTCGAGAAGGCTGGTTAAA----CTTTGTGTGTCTCAGAGTCGGGTTGTTTGGGATCAC
AGCCCAAAGTAGGTGGTAAACTTCATCTAAGACAGAATATCGCCACGAATCCGATAGCAA
ACAAGTACTGTGAAGGAAAGTTGCAAAGCACTTTGAAGAGAGAGTTAAAGAGGACGTGAA
ACCGGTGGGGTGGAAACGGATAGAGTCGGCGTATCTAACGTGTATTCAAACAATGTGCTG
TGGATAGCTTTGCCTTTTG-------------CTTG--CAGATTGTGGCAGAGGTTTTGT
TATTC----------------CTCGGTGCAGTGTTGCATTTGCCGT--GGTGTGCGTAGA
GG----CGTCAGAAGTGG-----------------AGGTGTGATCTCAGTTTTGAGGCAG
CTTGCTGGTACCCAATC--TGTGTAAGACTTTTCGACCTCGAACGTTT-----------T
GGTGCATGGCTTACGGGCTCGGCTGG------GTTCCGAGCTGGAGGTCGG---------
----CGGCGGTGCATG-CGACACGTGCTTTCACCTAGTTCGGTCCTTGTCGAGCTCACAT
GCGCACTGT--------------------------------------------GCGTAAA
-AGCTGGTCATCTATGCGACCCGTCTTGAAAC------------ACGGACCAAGGAGTTT
ATCGTGT---GCGCG---CATTGGGTGGTGAAA-ACCC------AAGGCGCAATGAAAGT
GAATGCT---CTCG---CAAGAGCTAATGTGCGACCC---TTTGCCCCTCGCAG-----G
GTGCAGCATGGCC-------------CCATCC--CTACTGCATG------CAGTGGGGTG
GAGGAAGAGCGTGCCCTA--------GACCCGAAAGATGGTGAACTATTCCTCAGCAGGA
CGAAGCCAGAGGAAACTCTGGTGGAAGTCCGAAGCGGTTCTGAA-----AAATCGATCGT
CTGACTTGGGTAT-------------------------------------------
>Gongylonema_pulchrum_AB646050
TAACCTCAGCTCAGTCATGAATACCCGCTGAATTTAAGCATATAACTAAGCGGAGGAAAA
GAAACTAACGAGGATTTCCCTAGTAACGGCGAGTGAACGGGAAAAAGCCCAGCGCTGAAT
CCTTTTAGCCGTTGGCTCTAAGGAACTGTAGCGTATAGGTGTAACTATCCAGATGATTCG
TTCACCCAA----AGTCCCCTTGAGCGGGGCTACAGTCCATAGAAGGTGCTAGGCCTGTA
CGGGTGGTGAAACGTTTGGT----TTGGTTGCACTTTGGAGTCGGGTTGCCTGAGATCGC
AGCCCAAAGTGGGTGGTAAACCTCATCTAAGGCTAAATACGGCCACGAGACCGATAGCAA
ACAAGTACCGTGAGGGAAAGTTGCAAAGAACTTTGAAGAGAGAGTTCAAGAGGGCGTGAA
ACCGCTGAGATGGAAGCGGATAGCGTTGACAAAAC-TTATCGGTATTCAACCGATTAATT
TAGCGGTCTTACCGTTCT--------------GTATCTCTGGTGGTAAAACACATGGAGA
GCATTGCGGTGAGTTTACTGTTGAATTGAATTGGTGTATTTGCCGGT-AGTATGCGCCGA
AAATTTCGC-TGTTGCATATTGAGACATTTTTGGATGTAGTGGACTGTACCAATTTT---
-GGTATGGAAACCTGCATTCTGTTAAAATATGTCTTCGGTGAAATTACCAAGTGTATTGT
AACTTTCGATTC----ACACAACTGTGTGTATTGCATTCATTGCATCTTGC---------
-----AATTGTTACAGTTTGTATGCAGTCGCTTGCGACTTTTTG--------GCTTCAAT
TTGTTCTTTGCAAATGCGGTTCAGATTCAATGCGATAAAGTTGCATTTCG---GTGTGAA
-CGTCAACCACCTATCCGACCCGTCTTGAAAC------------ACGGACCAAGGAGTTT
AGCATAC---GCGCAAGCTATTGGGTG--GTAA-ACCCGTTCAAAAGACACAATGAAAGT
AAAGATCATTATTG---TTTTGATTGTTATGTGATCCGTATTGTTGTTA-ATACAATACG
GCGCAACATGGCC-------------CCGTCCATGTTTAGCTCTTTGAGCAAACGGGGCG
GAGATAGAGCGTATACGCTGA-----GACCCGAAAGATGGTGAACTATGCCTGAGCAGGA
TGAAGCCAGAGGAAACTCTGGTGGAGGTCCGAAGCGATTCTG-ACGTGCAAATCGATCGT
CCGACTTGGGTATAGGGGCGAAAGAC--TAATCGAACTATCTAGTAGCTGGTTC--
>Globodera_pallida_EU855119
CGACCTGAACTCAGACGTGAACACCCGCTGAACTTAAGCATATCAGTAAGCGGAGGAAAA
GAAACTAACGAGGATTCCCGTAGTAACGGCGAGTGAACTGGGAAGAGTCCAGCGCTGAAT
C--ACTTCTCCTCTGGGGTTGTGAGGTGTAGCGTACAGACCGTGAGCTTGGATTGGCCCG
CTTGTTCAA---------NTTTCCCTTGACCGGGGCTCCNNAGAANGNGCAAGACCTGTC
CAGCGGGTGGTTGCCTATCCNT--CTTCGCGTNTCTNGGAGTCGGGTTGTTTGGGATCGC
AGCCCAAAGTAGGTGGTAAAMTTCATCTAAGACTGAATRCGGCCACGAGTCCGATAGCGA
ACAAGTACCGTGAGGGAAAGTTGCAAAGCACTTTGAAGAGAGAGTTAAAGAGGACGTGAA
ACCGATGAGATGGAAACGGACAGAGCTGGCGTATC-TGGTCTGCATTCATCCGTGTGTTC
TTGGGCGTTTGGATTGCCA-------------ATCTC-CAGACTGGGATGGTGTTCMTTC
TGCTCAGGGG-----------CTCATGGA------GCATTTGCAGGC-GGAGTGCGCTGA
GATGCTCGG------------------------------GACAGCTGCATGAGCTTG---
-GCTTTGAGGCCAGCCC----TTCGGGGTCTGGTACCCGGGC-----T----GTGGGAGT
GCTGTTTGTTCTGGGTGCTGAGTGTGTGCAATGGCAACGGGTCCGTGTTGG---------
--TTTGAGCTGGTGGTTGGTGGCGGTCGCGTGCGACACGTGCCGGCAGTCA-GTTCGGTC
CTGCTCGGGCTCTCATTG---------------------CATG-TTCTCG---GTGTAAA
-AGCCGGTCATCTGTCCGACCCGTCTTGAAAC------------ACGGACCAAGGAGTTT
AGCGTGT---GCGCGAGTCATTGGGAGTTGAAA-ACCC-----AAGGGCGTAATGAAAGT
GAAGGTCTC-CTTG----CGGAGCTGATGTGTGATCT---CGTGCACCC-CGGTGTGCGG
GCGCAACATAGTC-------------CCGTCC--CGATCGCATG------CGATGGGGCG
GAGACAGAGCGTACGCGCTGA-----GACCCGAAAGATGGTGAACTATTCCTGAGCAGGA
TGAAGCCAGAGGAAACTCTGGTGGAAGTCCGAAGCGATTCTG-ACGTGCAAATCGATCGT
CTGACTTGGGTATAGGGGCGAAAGAC--TAATCGAACCATCTAGTAGCTGGTTCCC
>Strongyloides_fuelleborni_fuelleborni_AB272235
TTTGCCTCAATTATGTATGAATACCCGCTGAACTTAAGCATATCGTTAAGCGGAGGAAAA
GAAACTAAATAGGATTTCCATAGTAACTGCGAGTGAATTGGAATTAGCCCATCACGAAAT
CTATATTACATTAGTAATATTAGAAATGTCGTGTATAGGTTTTATTATTATCAATAAATT
TCTATTAAA-------TAATTGTATTTAAATATACAGCCACAGAAGGTGCCAGCCCTGTT
GTTTAATAGAATTTATTGAA----TTTATAAAACTTTAGAGTCGTGTTGCTTGGAAGTGC
AGCGCAAAGTTGGTGATAAACATCATCTAAGGCTAAATATTCCTATGAATCCGATAGCGA
ACAAGTACTGTGAAGGAAAATTGCAAAGTACTCCGGAGAGAGAGTTAAAGAGGACGTGAA
ACCGATACGATGGAAGCATACAGAGCCAGTTGCACTATTATTAATTTTA-----------
TTAATAATTTTAAGCATGG-------------GTATATTGAATAATAA------------
----------------------------------TTAGTTATTTATT-AAAGAGTGATAA
AAATCTTGT---------------------------------------------------
-------------------------ATTTTTGTTAACTTTAA---------------TAA
AATAATTATTATTATTATTTAATATT-------TTATATATAATTAATTAATCTAATATA
CATTTAAATATTATTATTTTATAAAACACATGTGTTGATTATTATATTTAATATTTATTT
GTATATTATATATTAATAAACCT------------------------------ATGTAAT
--CCTGGTATGCTGTATGTCCCGTCTTGAAAC------------ACGGACCAAGGAGTGT
ATTGCTA---TGGCAAGTCATTGATATTGTTAATATC------AAAGGCATAATGAAAAT
AAATATAAT-CTCA------------------GATCT-----TGTTATTATTTATAATAA
GCGCATGAGAGACGTAAATATATGATTTATTCATTTTTTGCAGT---------TATAGCC
ATAGTAGTGC----------------GACCCGAAAGATGGTGAACTATACTAGTGCAGGG
TGAAGTCAGAAGAAATTCTGATGGAAGCTCGAAGCGGTCCTG-ACGTGCAAATCGGTCGT
CTGACATTAGTATAGGGGCGAAAGAC--TAATCGAACCATCTAGTAGCTGGTTCCG
>Desmodorinae_Metachromadora_sp._4P6K2_DQ077752
------------------------------------------------------------
------------------------------------------------------------
------------------------------------------------------------
------------------------------------------------------------
------------------------------------------------------------
------------------------------------------------------------
-----------GAGGGAAAGTTGCAAAGAACTTTGAAGAGAGAGTTCAAGAGGGCGTGAA
ACCGCTTAGAAGTAAACAGATGGAACTGACGTATAGTCTACTGAATTCAGC--------G
CTGTGAGTTACCTCAACC--------------TTTTGCCTGATAGAAACACGGGTTTTAA
GGATTTGGT------------GTGGCCATAGTG-TGCATTTTCTGTA-GATGTGCATTGG
AACTTGTGTAAAGCGCTAGATTTATCACGGT----GAGTGCCGGCC--GACAAGTTG---
-GTGA-----CCCATCGCTGTGTCTTACTGAGTTGCTTATACAAGAAT----TTTTACTT
GAGATCCGTTTGAT--ACTCATCAGT-----------TTACTGAGTCTTGG---------
----TAAATGAACAGT-GGCTTTATGCATGCATG--AATCTGCGATCCTTG-TCTTGATG
ATGTGAATGGCATGAGTTGATC-----------------TCAA-ACTCCA---GTGTTTT
-TGTCAGTGTCCCATCTGACCCGTCTTGAAAC------------ACGGACCAAGGAGTCT
AACATGT---GCACGAGTCACTGGGTT--GTTAAACCT-----ATGGGCGCAATGAAAGT
GAAGTCCAG-TTTG---GC-TGGCTAACATGGGACCT---TTTGATTATATCAGA----A
GAGCACCATGATC-------------CCATCC--GTNCTGCATT----GTCAGTTGGATG
GAGATAGAGTGTACACGTTGG-----GACCCGAAAGATGGTGAACTATGCCTGAGCAGGG
TGAAGTCAGAGGAAACTCTGATGGAAGTCCATAGCGATTCTG-ACGTGCAAATCGATCGT
CGGACTTGGGTATAGGGGCGAAAGAC--TAATCGAACCATCTAGTAGCTGGTTCCC
>Desmodorinae_Metachromadora_sp._2I14K2_DQ077783
------------------------------------------------------------
------------------------------------------------------------
------------------------------------------------------------
------------------------------------------------------------
------------------------------------------------------------
------------------------------------------------------------
---------------------------------TGAAGAGAGAGTTCAAGAGGGCGTGAA
ACCGCTTAGAAGTAAACAGATGGACCTGACGTGGAGTCGGTGAGATTCAACTTGCAG---
-TTCTACCCCAGCCTGGTG-------------ACTGATTGAACTACAGTTTTCCAGCAAC
TGGTGTGG-------------TCTGTGGG-----TGCATTTCTTGCC-GATGTGCACTGG
AACCCGTGT-CTGCGCTGGAGCTAAGGTAGC----GAGTGCCGGCCAACTTGTTG-----
-GTGT-----CCCATCGCTGCTGGAAACCGAGTTGCGGACACGGGA------GCCTCTAT
GGTGTTCGCCTCC---ACTCGACCTC-----------GTGGAAAGCCTTGC---------
----TAATTGAAATGT-AGTTTTATGCTCGCATG--ACTCTGCGATGCCTG-GCTCGGTG
ATCTGCGTTGCTCGAGTAAACA-----------------CCTT-ATTCTG---GTGATTT
-TGTCAGTCACCCATCTGACCCGTCTTGAAAC------------ACGGACCAAGGAGTCT
AACATGT---GCGCGAGTCACTGGGTC--GCAAAACCT-----AAGGGCGCAATGAAAGT
GAAGTCCAG-TTCG---GC-TGGATGACATGGGACCC---TTTGTCTCT---GACAGA-G
GTGCACCATGGTC-------------CCGTCT--GAGCTGCATT----GTCAGCTGGGCG
GAGATTGAGCGTACACGTTGG-----GACCCGAAAGATGGTGAACTATGCCTGAGCAGGA
TGAAGCCAGAGGAAACTCTGGTGGAGGTCCATAGCGATTCTG-ACGTGCAAATCGATCGT
CGGACTTGGGTATAGGGGCGAAAGTACGTAATCGAT--------------------
>Desmodorinae_Sigmophoranema_sp._NRR-2010_GU003911
------------------------------------------------------------
------------------------------------------------------------
------------------------------------------------------------
------------------------------------------------------------
------------------------------------------------------------
------------------------------------------------------------
-------------GGGAAAGTTGCAAAGAACTTTGAAGAGAGAGTTCAAGAGGGCGTGAA
ACCGCTTAGAAGCAAACGGATGGACCTGACGTTGAGTCAGCGGAATTCAGCTNGCCG---
-CGTTACCTCAGCCTGGTG-------------CTTGATCAAATGACTAAGTTGCTGGGTA
CTGGTGTGG------------CCGGTGAG-----TGCATTTTCTGTT-GATGCGCACTGG
AACCTGTGT-CAGCGCTGGAGTCAAGGTTGT----GGATGCCGGCCAGCTTATGTTG---
-GTGT-----CCCTCCACTTCCCGAAACCGGGTCGCTGGCACAGGA------ACTAGGAA
GACACTCGCCTCT---ACTCGACTGC-----------GTGGTGGGCCTTGC---------
----CAATTGAACTGT-GGTGTTATGCTCGCATG--ATTCCGCGATGCCTG-GCTTGGTG
TGCTGCGTT----GTTCGAGTCAGTG-------------TCCT-ATTCTG---GTGTTTT
-AGTCAGTCACCCATCTGACCCGTCTTGAAAC------------ACGGACCAAGGAGTCT
AACATGT---GCGCGAGTCACTGGGTT--GCAACACCC-----AAGGGCGCAATGAAAGT
GAAGTCCAG-TTCG---GC-TGGCTGACATGGGACCC--------TTTGCTTGTCAGA-G
GTGCACCATGGTC-------------CCGTCN--GTACTGCATT----GTCAGTAGGGCG
GAGATTGAGCGTACACGTTGG-----GACCCGAAAGATGGTGAACTATGCCTGAGCAGGA
TGAAGCCAGAGGAAACTCTGGTGGAGGTCCATAGCGATTCTG-ACGTGCAAATCGATCGT
CGGACTTGGGTATAGGGGCGAAAGAC--TAATCGAACCATCTAGTAGCT-------
>Desmodorinae_Desmodora_sp._MKL1_AF210403
------------------------------------------------------------
------------------------------------------------------------
------------------------------------------------------------
------------------------------------------------------------
------------------------------------------------------------
------------------------------------------------------------
------------------------------------------------------------
------------------------------------------------------------
------------------------------------------------------------
------------------------------------------------------------
------------------------------------------------------------
------------------------------------------------------------
------------------------------------------------------------
------------------------------------------------------------
------------------------------------------------------------
--------------------------TGATAC------------ACGGACCAAGGAGTTT
GACATGT---GCGCGAGTCACTGGGTC--GCAAAACCC-----AAAGGCGCAATGAAAGT
AAATTCCAG-TTTG---GC-TGGATGACATGGGACCC---TCTGCCCCC-GAGGTGGG-G
GAGCACCATGGTC-------------CCGTCC--TTTCTGCATT----GTCATATGGGCG
GAGATAGAGCGTACACGTTGG-----GACCCGAAAGATGGTGAACTATGCCTGAGCAGGA
TGAAGCCAGAGGAAACTCTGGTGGAGGTCCATAGCGATTCTG-ACGTGCAAATCGATCGT
CGGACTTGGGTATAGGGGCGAAAGAA---AATCTAACCATCTAGT-----------
>Comesomatidae_Sabatieria_sp._E31_GQ871204
------------------------------------------------------------
------------------------------------------------------------
------------------------------------------------------------
------------------------------------------------------------
------------------------------------------------------------
------------------------------------------------------------
----------------AAAGTTGCAAAGAACTTTGAAGAGAGAGTTCAAGAGGACGTGAA
ACCGTTTGGAAGGAAACGGATAGAGTCGCGAATCGCTCGG-ACGATTCAAACGACGGCTG
CAGCGTATGAGATGGGCGA-------------CCGTAAGGGCCTTTCAGAGTGCTGCTGT
GGTTT----------------GTCGT--------TGCATTTC--GTTTGAGTAGCGCTGG
CAGGCGCGT-GTGCCCAGTCGGTC--GTCGT----ATTTGACGGTGCTGTCTTCGGA---
-TAGT---------------------TATCGAATTTGATTGA-----T----CGTCATGT
GGCGYGTGTGCTCATATTGTGGATGC----------TAACGCGTGTCCTCG--TAGGTTG
CTTGTCGTTGTATCGG-TTCGACGTGCTTGCACGAAGGCTGCTGCACGGCG-GTTGCT--
-TGCGTTGT--------TCGCTTAT---------------CTG-CACTTGCTAGTGAACA
-AGTCGACCACCTATCCGACCCGTCTTGAAAC------------ACGGACCAAGGAGTCT
AACATGT---GCGCGAGTCGTAGAGTAAAGAAA-ACTC-----GAAGGCGTAATGAAAGT
AAAGCTTTG-C--------------GACACAGGATTC---GT---CTCT-TCGGTGGC-G
ACGCACTGTGGCC-------------CCGTTC--CGATTGC-AT----GTCAATGGAGCG
GCGGTAAAGCGTACACGTTGG-----GACCCGAAAGATGGTGAACTATGCCTGAGCAGGG
CGAAGTCAGAGGAAACTCTGATGGAGGCTCGAAACGGTTCTG-ACGTGCAAATCGATCGT
CAGACTTGGGTATAGGGGCGAAAGAN--TAATCGAACCATCTAGTAGCTG------
>Comesomatidae_Paracomesoma_lissum_JX512278
------------------------------------------------------------
------------------------------------------------------------
------------------------------------------------------------
------------------------------------------------------------
------------------------------------------------------------
------------------------------------------------------------
-----------------------CAAAGAACTTTGAAGAGAGAGTTCAAGAGGGCGTGAA
ACTGCTTAGAAGGAAACAGGCAGAGCTGATGATAG-CCAGCAAGAGTCAACCTACAG--T
AATTGGGCTGCATACAGTA-------------AGGGACTGATTGCCCACTGCTTGCTTCC
CTTTC----------------ATGGTTGG-----TGCATTTCTTGCT-GGTGAGCACTGA
GCACTTCAA-ATATGCATTCTGAA--AGCTA----AGGTGCCGGCCCCTTTGG--GG---
-GTGT-----CCCACTG--AGCTGGAAGCTTGTCATTGCTGC-----T----GTATGAA-
GGTGTCAGTA------ACTCTGAACC----------CTTGCTCACTTGCTG---------
--------AGAATTTG-TTATGTGTGCTTGCACA--CCTAGCTCTACTTTG-GCTTGA--
-TTTGTGAG--------GAACCTGA------ATGAC---ACTG-TGCTTT---GTGTAAA
-AGTCAGCAACCTGCCTGACCCGTCTTGAAAC------------ACGGACCAAGGAGTCT
AACATGT---GCGCAAGTCAATGGGTG--GTAA-ACCC-----AGAGGCACAATGAAAGT
GAAAGCTCA-CTTG---AG-GAGCAGATACACAATAT---CA---GCTT-GCTG-----A
ACACAGTGTTGCC-------------CCGTCT--TGTCTGCATT----GTCAGAGGGGCG
GAGGCAGAGCGTATATGTTGG-----GACCCGAAAGATGGTGAACTATGCCTGAGCAGGA
TGAAGCCAGAGGAAACTCTGGTGGAGGTCCGAAACAGTTCTG-ACGTGCAAATCGATTGT
CAGACTTGGGTATAGGGGCGAAAGAC--TAATCGAACCATC---------------
>Cosmocercoides_sp._VNMN:Z-V1021_AB908160
TGACCTCAGCTCAGTCGTGATTACCCGCTGAATTTAAGCATATAACTAAGCGGAGGAAAG
GAAACTAACGAGGATTCCCCTAGTAACGGCGAGTGAACGGGGAAAAGCCCAGCGCTGAAT
CC-TTTAGCCTCAGGCTACCAGGAAATGTAGCGTATAGGTGCAGCTATTCGTTCTCTTCG
CGCACCCAA----AGTCCCCTTGAGCGGGGCTACAGTCCATAGAAGGTGCTAGACCTGTA
CGGGTGGCGAGGTGTTCGA-----TTTGTTGCTCCTTGGAGTCGGGTTGCCTGAGATCGC
AGCCCAAAGAGGGTGGTAAACCTCATCTAAGGCTAAATATGACCACGAGACCGATAGCAA
ACAAGTACCGTGAGGGAAAGTTGCAAAGAACTTTGAAGAGAGAGTTCAAGAGGGCGTGAA
ACCGCTGAGATGGAAACGGATAGAGTTGACGAAAC-TCGGCGGCATTCAACCGGTCAGCT
TAGTGGCCTT----------------------GCGGTTTTGCGCCTCGATGAGGGCAAGG
ACGTGAGTGACTATTGAGCACTTGATTGG-----TGTATTTGCCGTC-GGTATGCGCCGA
GAGCCTCGG-CTTCGTGCGCTGACGTGTGTG------TAGTGGACCACTCCTTCCGG---
-GCGTGGAACCCTGCGC--ATAATGAGGCGCATCGGGGGTGA----------GGTTGGTA
TACTGTCTCCGCTTTGGCGCAACGGT------------TGTTGCGTGTTGT---------
-----------GGTTGCTGTTGGGCGGTCGCGTGCGACTTGCCTATAGTTA-GCTGCG--
ATGCGTGGT--------GATGCGGATGCGTTGAGAC---ATGT-GTCTCG---GTGTGAA
-CGTTGACCACCTATCCGACCCGTCTTGAAAC------------ACGGACCAAGGAGTCT
AGCATAT---GCGCGAGTCATTGGGTG--GAAA-ACCT-----AAAGGCGTAATGAAAGT
AAAGGTCGT-CTTG---ATGCGGCTGATATGGGATCC---GCACGGTTT-CGGCCGGGCG
GCGCACCATAGCC-------------CCGTCC--CCGTTGCTTG------CAATAGGGCG
GAGGTAGAGCGCATACGCTGG-----GACCCGAAAGATGGTGAACTATGCCTGAGCAGGA
TGAAGCCAGAGGAAACTCTGGTGGAGGTCCGAAGCGGTTCTG-ACGTGCAAATCGATCGT
CTGACTTGGGTATAGGGGCGAAAGAC--TAATCGAACCATCTAGTAGCTGGTTCCC
>Comesomatidae_Hopperia_dolichura_JX512280
------------------------------------------------------------
------------------------------------------------------------
------------------------------------------------------------
------------------------------------------------------------
------------------------------------------------------------
------------------------------------------------------------
-----------------------CAAAGAACTTTGAAGAGAGAGTTCAAGAGGGCGTGAA
ACCGTTTGGAAGGAAACGGACAGAGCCAACAATAG-TTGATGGAATTCAGTTTGCCA--G
CCAGAACTTAGATGCACAA-------------GTGGA-CCGATCGCCATGGTGTGTTTGA
GCTTC-AAG------------CTGATGAA-----TGCATTTTCCATC-GATGTGCATTGA
GGGTGGTGA-GTACACGGAACAAA--ACCTG----GATTGCCGACCCTATTATTGGG---
-GTGC-----CCCTTCC--AGGCAAAGGGCTGTTGTATCCAC-----T----AGCAAAAC
AGTGTCCGCATA----GCTCGGTAGT----------CAGGTTA---CTCAG---------
---TTGAACGAACCTG-GGCATTGAGCTTGCTCG--ATGTCCTAACACTCA-ATTGGG-T
TTGCATGGT--------GA-TCCGA------GTGAC---ACTG-ACCTCG---GTGTAAA
-AGTTGGCCACCTGTCCGACCCGTCTTGAAAC------------ACGGACCAAGGAGTCT
AACGTGC---ACGCAAGTCACTAGGTA--GTAA-ACCT-----AGAGGCGCAATGAGAGT
GAAAGCTGG-CTTG---AT-CAGCCTATACGGGATCC---TC-----TC-CAGG-GA--G
GTGCACCGTAGCC-------------CCGTCT--CGTTCGC-TT----GTCGAAGGGGCG
GAGGAAGAGCGTGCACGCTGG-----GACCCGAAAGATGGTGAACTATGCCTGAGCAGGG
CGAAGCCAGAGGAAACTCTGGTGGAGGTCCGAAGCGGTTCTG-ACGTGCAAATCGATCGT
CAGACTTGGGTATAGGGGCGAAAGAC--TAATCGAACCATC---------------
>Comesomatidae_Comesomatidae_sp._Cr21b_HM564815
------------------------------------------------------------
------------------------------------------------------------
------------------------------------------------------------
------------------------------------------------------------
------------------------------------------------------------
------------------------------------------------------------
------------------------------------------------------------
ACCGCTTAGAAGGAAACGGGTAGAGCTGGTGATAG-TTGGCAAGATTCAGTCTCCTG--A
TC------TGAAAAGGTAG-------------TCAGCTCAGATTTTCGAACTGGGTTGGC
TGCTGAATG------------TTGGGGAGGGGGATGCATTTCTTGTC-AATGTGCACTGA
GGGTGTCTG-AGATGCGGAAAGAA--CGGCT----AGTTGTCGGCCTTGTTAA-GAG---
-GCGT-----CCCACTG--GCTGCTAAATCTGTTGTTTTGGG-----C----ATCTGTTC
AGCGCTCA--------GTTCAATAGT----------TCTGCTG---CTGGA---------
---TCGGTGGGAGTTG-TGTACTGAACTAGTTCG--GTGTACTGTCCCCTG-GACATG--
-AGTGGGAT--------GATTTTGA------GCGGC---GCTG-GTCTCG---GTGTAAA
-AGTCGGCGACCTACCCGACCCGTCTTGAAAC------------ACGGACCAAGGAGTCT
AACATGT---GTGCGAGTCACTGAGTG--GCAA-ACTC-----AGAGGCGCAATGAAAGT
GAAGGCCA---TTT---AT-TGGCTGATACAGGATCC---CCA--GCTT-CGGCTGG--G
GAGCACTGTAGCC-------------CCGTCC--TGATCGC-TT----GTCGGTAGGGCG
GAGGCAGAGCAGACACGTTGG-----GACCCGAAAGATGGTGAACTATGCCTGAGCAGGA
CGAAGCCAGAGGAAACTCTGGTGGAGGTCCGAAGCGGTTCTG-ACGTGCAAATCG-----
--------------------------------------------------------
>Comesomatidae_Comesomatidae_sp._TCR82_HM564872
------------------------------------------------------------
------------------------------------------------------------
------------------------------------------------------------
------------------------------------------------------------
------------------------------------------------------------
------------------------------------------------------------
------------------------------------------------------------
----GTTAGAGGGAAACAGGTAGAGCTGGTGAGAG-TCCGTGGGATTCAGTTTCCTG--A
TCTAGA------TAGGTTG-------------CCAGA-TCTGATCTTACGACTGGTGAGG
CTTCCGATT------------CTGGTGAAGGGGTTGCATTTCTCGCTGGACGTGCATTGA
GGGCGTCTG-ATGCATGGAAAGAA--CGGCT----AGTTGCCTGCCTCGCTCGCGAG---
-GTGT-----TCCTCTG--GTCGGGAAATCTGTTGCGTTGGT-----C----GTTTTATC
RGAGTTCAGTTC----ACTGGCTAGT-------------ACTGTATCTCAGAGTATTGGA
GTTCCAAATATATTTG-TGC-----TCTAGCTCC--TGGTTATTAGTACTG-GTTCAG--
----------------------CGA------GTAGC---TCTG-GTCTCG---GTGTCAA
-AGTCAGCGACCTACCTGACCCGTCTTGAAAC------------ACGGACCAAGGAGTCT
AACATGT---GTGCAAGTCACTGAGCG--GCAA-ACTC-----AGAGGCGGAATGAAAGT
GAAGGCTAC-TCTG------TAGCTGATACGGGATCC---TCA--GTTC-TACT-GG--G
GAGCACCGTAGCC-------------CCGTCT--CGATTGC-TT----GTCAATAGGGCG
GAGGCAGAGCAGACACGTTGG-----GACCCGAAAGATGGTGAACTATGCATGAGCAGGA
CGAAGCCAGAGGAAACTCTGGTGGAGGTCCGAAGCGGTTCTG-ACGTGCAAATCG-----
--------------------------------------------------------
>Comesomatidae_Sabatieria_doancanhi_JX512281
------------------------------------------------------------
------------------------------------------------------------
------------------------------------------------------------
------------------------------------------------------------
------------------------------------------------------------
------------------------------------------------------------
-----------------------CAAAGAACTTTGAAGAGAGAGTTCAAGAGGGCGTGAA
ACCGTTTGGAAGGAAACGGATAGAGCCGACGACAG-TCGGCGGGATTCAGTCTGCTG--G
TCGAGATTCGAACGAGCTC-------------GCGGA-CCGATGGCCGCGGCTCGCGCGT
GTTCG-CGG------------CCGGCGGA-----TGCATTTCCCGTC-GACGCGCGTCGA
GGACGGCGG-ACGCGCGGAACGAA--GTCCG----GGTTGCCGGCCCCGTTCGCGGG---
-GTGT-----CCCTCCC--GGTCGGAGATCCGTCGAGTCCGC-----C----GATCGAA-
GACATCGGCCTTCGCGGCGCGGTAGT-----------GAACTATGCCTGAG---------
---CAGGACGAAGCCG-GAGGAAACTCTGGTG-G--AGGTCCGAA---GCG-GTTCTGAC
GTGCAAATC--------GA-TC-----------------GTCA-GACTTG---GGTATAG
-GGGCGAAAGACTAATCGAACCATCTAGTAGCTGGTCTGTTCCGAGGAACCAAGGAGTCT
AACGCGT---GCGCGAGTCATTGGGCG--GCAA-ACCC-----AAAGGCGCAATGAAAGT
GAAAGCCGG-CTAG---AT-CGGCCGATACGGGAGCC---TC---GTTC-GCGC-GG--G
GCGCACCGTAGCC-------------CCGTCT--CGTCTGC-TC----GTCAGAGGGGCG
GAGGAAGAGCGTACACGCTGG-----GACCCGAAAGATGGTGAACTATGCCTGAGCAGGA
CGAAGCCAGAGGAAACTCTGGTGGAGGTCCGAAGCGGTTCTG-ACGTGCAAATCGATCGT
CAGACTTGGGTATAGGGGCGAAAGAC--TAATCGAACCATC---------------
>Comesomatidae_Dorylaimopsis_halongensis_JX040634
------------------------------------------------------------
------------------------------------------------------------
------------------------------------------------------------
------------------------------------------------------------
------------------------------------------------------------
------------------------------------------------------------
-----------------------CAAAGAACTTTGAAGAGAGAGTTCAAGAGGGCGTGAA
ACCGTTTGGAAGGAAACAGATAGAGCTGGTGTCAG-TCGGTGGAATTCAGTTCGCCG--G
TCGTGAATTGAATGTGTCT-------------GCGGA-CAGTTCGTCGCAGCGCGTTTGA
ACCGTACG-------------CTGGTGAA-----TGCATTTTCCACT-GATGTGCATCGA
GGTTAGTGC-ATACACGGAACTAA--GCTTT----GGTTGCCGACCCTGCTCGCGGG---
-GTGT-----CCCTCCC--AGGCGGAAGTCCGTTGTGCGCAC-----T----GGTAAAGT
GGTGCCCGCTCT----GCTTGGTAGT----------CGGGCTA---CTCGG---------
---TCGACCGAACGTG-GGCATCGAGCTTGCTTG--TTGTCCTAAACCGCG-ACTGGGGC
GTGCAAGAT--------GATCCAAG-------TGGT---ACCG-ACCTTG---GTGTAAA
-AGTCGGCCACCTATCTGACCCGTCTTGAAAC------------ACGGACCAAGGAGTCT
AACATGT---GCGCGAGTCACTGGGTG--GTAA-ACTC-----AGAGGCGAAATGAGAGT
GAAAGCTGG-CTCG---AT-CAGCCTATACGGGATCC-----------T-CTATTTGGAG
GTGCACCGTAGCC-------------CCGTCT--TATTCGC-TT----GTCGAAAGGGCG
GAGGAAGAGCGTACATGCTGG-----GACCCGAAAGATGGTGAACTATGCCTGAGCAGGG
CGAAGCCAGAGGAAACTCTGGTGGAGGTCCGAAGCGGTTCTG-ACGTGCAAATCGATCGT
CAGACTTGGGTATAGGGGCGAAAGAC--TAATCGAACCATC---------------
>Comesomatidae_Dorylaimopsis_tumida_JX497764
------------------------------------------------------------
------------------------------------------------------------
------------------------------------------------------------
------------------------------------------------------------
------------------------------------------------------------
------------------------------------------------------------
-----------------------CAAAGAACTTTGAAGAGAGAGTTCAAGAGGGCGTGAA
ACCGCTTGGAAGGAAACGGATAGAGCCGACGATGG-TTGGCGAGATTCAGTTCACCG--G
CTAGAGCTCTGGTGCGTTC-------------GCGGA-CTTATCGCCGCGTCGTGCCGGT
CGTTC-GTG------------TCGGTGGA-----TGCATTTCTCGTC-GACGCGCATCGA
GGGCGGAGG-AGACGCGGAACGAA--GTGTC----GGTTGCCGGCCCCGTTAG--GG---
-GTGT-----CCCACCG--ACGCGGAGGTCTGTCGTTTCTTC-----C----GTGTCTAA
GGCGTCCGCTCT----GCTCGGTAGC----------CGGGCTA---CTCGG---------
---TCGAACGAATCTG-CGCGACTTGCTCGCACG--TCGCGCTAACCCTCG-GCTGTG-T
GTGTTCGGT--------GA-TCCGA------GAGAC---GTCG-ACTTCG---GTGTCAA
-AGTCGGCGACCTATCCGACCCGTCTTGAAAC------------ACGGACCAAGGAGTCT
AACATGT---GTGCGAGTCACTGGGTG--GCAA-ACCC-----AGAGGCGTAATGAAAGT
GAAGAGCGA-TTCT---GT-CGTTTGATACGGGACCA---CC---CCC----GA-GG--T
GCGCACCGTAGCC-------------CCGTCT--CGTCTGC-TT----GTCAGTGGGGCG
GAGGTAGAGCATACACGTTGG-----GACCCGAAAGATGGTGAACTATGCCTGAGCAGGA
CGAAGCCAGAGGAAACTCTGGTGGAGGTTCGAAGCGGTTCTG-ACGTGCAAATCGATCGT
CAGACTTGGGTATAGGGGCGAAAGAC--TAATCGAACCATC---------------
>Comesomatidae_Sabatieria_sp._NRR-2010_GU003903
------------------------------------------------------------
------------------------------------------------------------
------------------------------------------------------------
------------------------------------------------------------
------------------------------------------------------------
------------------------------------------------------------
--------------------TTGCAAAGAACTTTGAAGAGAGAGTTCAAGAGGGCGTGAA
ACCGTTTAGAAGGAAACGGATAGAGCCAATGACGGCTTAGTGGGATTCAGTTTGCTG--A
TAAGGACTCGGGTGCGCAT-------------GTGGA-CAGTTCGTCACAGTGTATCTGA
GCTCC-ATG------------TCGGTGAA-----TGCATTTCCTCT--GACGCGCGTTAA
GGGCTGTGG-AGGCGCGAAAGGAA--ACCTA----AGTTGCCGGCCCTGCTTGCAGG---
-GTGT-----CCCACCT--GGGTGTATGTTCGTTGCAACCACA---------GTCAAAAA
GACGTCCGCTCT----GCTCAGTAAC----------CTAGCTA---CTTAG---------
---TCGAATGAATCTG-GGCAGCTTGCTTGCACG--CTGTCCCAACCCTCG-ATCGAGTT
ATGTGTGGT---------GATCTGA------GTGAT---GTCG-ACCTTG---GCGTAAA
-AGTTGGCAACCTATCCGACCCGTCTTGAAAC------------ACGGACCAAGGAGTCT
AACATGT---GTGCGAGTCACTGGGTG--GCAA-ACCC-----AGAGGCGAAATGAAAGT
GAAGATCAG-CTTG---AC-TGATTGATACGGGATCT--------CTCC-CTGTGAG--A
GTGCACTGTAGCC-------------CCGTCT--GGACTGC-TT----GTCAGTAGGGCG
GAGGAAGAGCATACACGTTGG-----GACCCGAAAGATGGTGAACTATGCCTGAGCAGGA
CGAAGCCAGAG-------------------------------------------------
--------------------------------------------------------
>Comesomatidae_Sabatieria_praedatrix_JX512279
------------------------------------------------------------
------------------------------------------------------------
------------------------------------------------------------
------------------------------------------------------------
------------------------------------------------------------
------------------------------------------------------------
-----------------------CAAAGAACTTTGAAGAGAGAGTTCAAGAGGGCGTGAA
ACCGTTTGGAAGGAAACGGATAGAGCCGACGATAG-TCGGCGGGATTCAGTCTGCTG--G
TCGAGATTCGAACGGGTTC-------------GCGGA-CCAATCGCCGCGGCTCGCGCGA
GTTCG-CGG------------CCGGCGGA-----TGCATTTCCCGTC-GACGCGCGTCGA
GGGCGGCGG-ACGCGCGGAACGAA--CCCCG----GGTTGCCGGCCCCGTTCGCGGG---
-GTGT-----CCCTCTC--GGGCGGAGATCCGTCGAGTTCGC-----C----GATCAAAC
GACGTCGGCCTTCGCGGCGCGGTAGT----------CGGGCTA---CTCGG---------
---CCGAACGAATCTG-GGCATCGAGCTCGCTCG--GCGTCCTAACCCTCG-GTCGGG-T
GTGTCTGGC--------GA-TCCGA------ACGGC---GTCG-GCCTCG---GCGTAAA
-AGTCGGCGACCTATCCGACCCGTCTTGAAAC------------ACGGACCAAGGAGTCT
AACGCGT---GCGCGAGTCACTGGGCG--GCAA-ACCC-----AAAGGCGCAATGAAAGT
GAAAGCCGG-CTCG---AT-CGGCCGATACGGGAGCC---TC---GTTC-C-GC-GG--G
GCGCACCGTAGCC-------------CCGTCT--CGTCTGC-TC----GTCAGAGGGGCG
GAGGAAGAGCGTACGCGCTGG-----GACCCGAAAGATGGTGAACTATGCCTGAGCAGGA
CGAAGCCAGAGGAAACTCTGGTGGAGGTCCGAAGCGGTTCTG-ACGTGCAAATCGATCGT
CAGACTTGGGTATAGGGGCGAAAGAC--TAATCGAACCATC---------------
>Comesomatidae_Sabatieria_sp._MKL1_AF210420
------------------------------------------------------------
------------------------------------------------------------
------------------------------------------------------------
------------------------------------------------------------
------------------------------------------------------------
------------------------------------------------------------
------------------------------------------------------------
------------------------------------------------------------
------------------------------------------------------------
------------------------------------------------------------
------------------------------------------------------------
------------------------------------------------------------
------------------------------------------------------------
------------------------------------------------------------
------------------------------------------------------------
----------------------------GAAC------------ACGGACCAAGGAGTCT
AACATGT---GTGCGAGTCACTGGGCG--GCAA-ACCC-----AGAGGCGGAATGAAAGT
GAAGACCGG-CTCG---AC-TGGTTGATACGGGATCT--------TCCC-TTGAGGG--A
GCGCACCGTAGCC-------------CCGTCT--TGTTAGC-TC----GTCTAAAGGGCG
GAGGAAGAGCATACACGTTGG-----GACCCGAAAGATGGTGAACTATGCCTGAGCAGGA
CGAAGCCAGAGGAAACTCTGGTGGAGGTCCGAAGCGGTTCTG-ACGTGCAAATCGATCGT
CAGACTTGGGTATAGGGGCGAAAGAC--TAATCGAACCATCTAGTAGCTG------
